# Supplementary material for: Prediction of antimicrobial resistance in clinical Campylobacter jejuni isolates from whole-genome sequencing data
Source: Eur J Clin Microbiol Infect Dis. 2020 Sep 24;40(4):673–82. doi: 10.1007/s10096-020-04043-y (PMC7979593; doi:10.1007/s10096-020-04043-y)
Supplement: Supplementary file 1 — (XLSX 155 kb) [file 10096_2020_4043_MOESM1_ESM.xlsx]

## Sheet: PointMutation
			Phenotypic resistance profile						Cjejuni_MDR	Cjejuni_macrolide	Cjejuni_macrolide	Cjejuni_macrolide	Cjejuni_streptomycin	Cjejuni_quinolone	Cjejuni_MDR	Cjejuni_macrolide	Cjejuni_macrolide	Cjejuni_macrolide	Cjejuni_macrolide	Cjejuni_macrolide	Cjejuni_macrolide	Cjejuni_macrolide	Cjejuni_macrolide	Cjejuni_streptomycin	Cjejuni_streptomycin	Cjejuni_quinolone	Cjejuni_quinolone	Cjejuni_quinolone	Cjejuni_quinolone	Cjejuni_quinolone	Cjejuni_macrolide	Cjejuni_macrolide	Cjejuni_macrolide	Cjejuni_macrolide	Cjejuni_macrolide	Cjejuni_macrolide	Cjejuni_MDR
Isolate	ENA Number	Project ID	Ciprofloxacin	Erythromycin	Gentamicin	Nalidixic acid	Streptomycin	Tetracycline	cmeR_AND_cmeABC	23S	rplD	rplV	rpsL	gyrA	cmeR_AND_cmeABC_86	rplD_74	rplD_67	rplD_72	rplD_71	rplV_72	rplV_86	rplV_88	rplV_103	rpsL_43	rpsL_88	gyrA_70	gyrA_85	gyrA_86	gyrA_90	gyrA_104	23S_2074_1	23S_2074_2	23S_2074_3	23S_2075_1	23S_2075_2	23S_2075_3	cmeR_AND_cmeABC_696_1
1401R17682	SAMEA7293404	PRJEB40238	CIP(R)	ERY(S)	GEN(S)	NAL(R)	STR(S)	TET(R)	0	0	0	0	0	1	S/G	S/G	S/G	S/R	S/A	S/D	S/G	S/A	S/A	S/K	S/K	S/A	S/D	R/I	S/D	S/P	S/a	S/a	S/a	S/a	S/a	S/a	S/c
1401R17755	SAMEA7293405	PRJEB40238	CIP(R)	ERY(S)	GEN(S)	NAL(R)	STR(S)	TET(R)	0	0	0	0	0	1	S/G	S/G	S/G	S/R	S/A	S/D	S/G	S/A	S/A	S/K	S/K	S/A	S/D	R/I	S/D	S/P	S/a	S/a	S/a	S/a	S/a	S/a	S/c
1402R17889	SAMEA7293406	PRJEB40238	CIP(R)	ERY(S)	GEN(S)	NAL(R)	STR(S)	TET(R)	0	0	0	0	0	1	S/G	S/G	S/G	S/R	S/A	S/D	S/G	S/A	S/A	S/K	S/K	S/A	S/D	R/I	S/D	S/P	S/a	S/a	S/a	S/a	S/a	S/a	S/c
1403R17897	SAMEA7293407	PRJEB40238	CIP(S)	ERY(S)	GEN(S)	NAL(S)	STR(S)	TET(S)	0	0	0	0	0	0	S/G	S/G	S/G	S/R	S/A	S/D	S/G	S/A	S/A	S/K	S/K	S/A	S/D	S/T	S/D	S/P	S/a	S/a	S/a	S/a	S/a	S/a	S/c
1407R18312	SAMEA7293408	PRJEB40238	CIP(R)	ERY(S)	GEN(S)	NAL(R)	STR(S)	TET(R)	0	0	0	0	0	1	S/G	S/G	S/G	S/R	S/A	S/D	S/G	S/A	S/A	S/K	S/K	S/A	S/D	R/I	S/D	S/P	S/a	S/a	S/a	S/a	S/a	S/a	S/c
1407R18425	SAMEA7293409	PRJEB40238	CIP(R)	ERY(S)	GEN(S)	NAL(R)	STR(R)	TET(R)	1	0	0	0	0	1	S/G	S/G	S/G	S/R	S/A	S/D	S/G	S/A	U/V	S/K	S/K	S/A	S/D	R/I	S/D	S/P	S/a	S/a	S/a	S/a	S/a	S/a	R/t
1407R18426	SAMEA7293410	PRJEB40238	CIP(S)	ERY(S)	GEN(S)	NAL(S)	STR(S)	TET(S)	0	0	0	0	0	0	S/G	S/G	S/G	S/R	S/A	S/D	S/G	S/A	S/A	S/K	S/K	S/A	S/D	S/T	S/D	S/P	S/a	S/a	S/a	S/a	S/a	S/a	S/c
1408R18441	SAMEA7293411	PRJEB40238	CIP(R)	ERY(R)	GEN(S)	NAL(R)	STR(S)	TET(R)	0	1	0	0	0	1	S/G	S/G	S/G	S/R	S/A	S/D	S/G	S/A	S/A	S/K	S/K	S/A	S/D	R/I	S/D	S/P	S/a	S/a	S/a	R/g	R/g	R/g	S/c
1408R18633	SAMEA7293412	PRJEB40238	CIP(S)	ERY(S)	GEN(S)	NAL(S)	STR(S)	TET(S)	0	0	0	0	0	0	S/G	S/G	S/G	S/R	S/A	S/D	S/G	S/A	S/A	S/K	S/K	S/A	S/D	S/T	S/D	S/P	S/a	S/a	S/a	S/a	S/a	S/a	S/c
1409R18625	SAMEA7293413	PRJEB40238	CIP(R)	ERY(S)	GEN(R)	NAL(R)	STR(S)	TET(R)	0	0	0	0	0	1	S/G	S/G	S/G	S/R	S/A	S/D	S/G	S/A	U/V	S/K	S/K	S/A	S/D	R/I	S/D	S/P	S/a	S/a	S/a	S/a	S/a	S/a	S/c
1411R18917	SAMEA7293414	PRJEB40238	CIP(S)	ERY(S)	GEN(S)	NAL(S)	STR(S)	TET(S)	0	0	0	0	0	0	S/G	S/G	S/G	S/R	S/A	S/D	S/G	S/A	S/A	S/K	S/K	S/A	S/D	S/T	S/D	S/P	S/a	S/a	S/a	S/a	S/a	S/a	S/c
1412R19077	SAMEA7293415	PRJEB40238	CIP(R)	ERY(S)	GEN(S)	NAL(R)	STR(S)	TET(R)	0	0	0	0	0	1	S/G	S/G	S/G	S/R	S/A	S/D	S/G	S/A	U/V	S/K	S/K	S/A	S/D	R/I	S/D	S/P	S/a	S/a	S/a	S/a	S/a	S/a	S/c
1501R19208	SAMEA7293416	PRJEB40238	CIP(R)	ERY(R)	GEN(S)	NAL(R)	STR(S)	TET(R)	1	1	0	0	0	1	S/G	S/G	S/G	S/R	S/A	S/D	S/G	S/A	S/A	S/K	S/K	S/A	S/D	R/I	S/D	S/P	S/a	S/a	S/a	R/g	R/g	R/g	R/t
1502R19239	SAMEA7293417	PRJEB40238	CIP(R)	ERY(S)	GEN(S)	NAL(R)	STR(S)	TET(R)	0	0	0	0	0	1	S/G	S/G	S/G	S/R	S/A	S/D	S/G	S/A	U/V	S/K	S/K	S/A	S/D	R/I	S/D	S/P	S/a	S/a	S/a	S/a	S/a	S/a	S/c
1503S12002	SAMEA7293419	PRJEB40238	CIP(S)	ERY(S)	GEN(S)	NAL(S)	STR(S)	TET(S)	0	0	0	0	0	0	S/G	S/G	S/G	S/R	S/A	S/D	S/G	S/A	S/A	S/K	S/K	S/A	S/D	S/T	S/D	S/P	S/a	S/a	S/a	S/a	S/a	S/a	S/c
1503S12005_1	SAMEA7293420	PRJEB40238	CIP(R)	ERY(S)	GEN(S)	NAL(S)	STR(S)	TET(R)	0	0	0	0	0	1	S/G	S/G	S/G	S/R	S/A	S/D	S/G	S/A	U/V	S/K	S/K	S/A	S/D	R/I	S/D	S/P	S/a	S/a	S/a	S/a	S/a	S/a	S/c
1508M47066	SAMEA5326393	PRJEB31119	CIP(S)	ERY(S)	GEN(S)	NAL(S)	STR(S)	TET(S)	0	0	0	0	0	0	S/G	S/G	S/G	S/R	S/A	S/D	S/G	S/A	S/A	S/K	S/K	S/A	S/D	S/T	S/D	S/P	S/a	S/a	S/a	S/a	S/a	S/a	S/c
1508M47074	SAMEA5326815	PRJEB31119	CIP(S)	ERY(S)	GEN(S)	NAL(S)	STR(S)	TET(S)	0	0	0	0	0	0	S/G	S/G	S/G	S/R	S/A	S/D	S/G	S/A	S/A	S/K	S/K	S/A	S/D	S/T	S/D	S/P	S/a	S/a	S/a	S/a	S/a	S/a	S/c
1508S20248	SAMEA5326394	PRJEB31119	CIP(S)	ERY(S)	GEN(S)	NAL(S)	STR(S)	TET(S)	0	0	0	0	0	0	S/G	S/G	S/G	S/R	S/A	S/D	S/G	S/A	S/A	S/K	S/K	S/A	S/D	S/T	S/D	S/P	S/a	S/a	S/a	S/a	S/a	S/a	S/c
1508S20249	SAMEA5326781	PRJEB31119	CIP(S)	ERY(S)	GEN(S)	NAL(S)	STR(S)	TET(S)	0	0	0	0	0	0	S/G	S/G	S/G	S/R	S/A	S/D	S/G	S/A	S/A	S/K	S/K	S/A	S/D	S/T	S/D	S/P	S/a	S/a	S/a	S/a	S/a	S/a	S/c
1509F21205	SAMEA5326779	PRJEB31119	CIP(S)	ERY(S)	GEN(S)	NAL(S)	STR(S)	TET(S)	0	0	0	0	0	0	S/G	S/G	S/G	S/R	S/A	S/D	S/G	S/A	S/A	S/K	S/K	S/A	S/D	S/T	S/D	S/P	S/a	S/a	S/a	S/a	S/a	S/a	S/c
1509H38610	SAMEA5326564	PRJEB31119	CIP(R)	ERY(S)	GEN(S)	NAL(R)	STR(S)	TET(R)	0	0	0	0	0	1	S/G	S/G	S/G	S/R	S/A	S/D	S/G	S/A	S/A	S/K	S/K	S/A	S/D	R/I	S/D	S/P	S/a	S/a	S/a	S/a	S/a	S/a	S/c
1509H38613	SAMEA5326577	PRJEB31119	CIP(S)	ERY(S)	GEN(S)	NAL(S)	STR(S)	TET(S)	0	0	0	0	0	0	S/G	S/G	S/G	S/R	S/A	S/D	S/G	S/A	S/A	S/K	S/K	S/A	S/D	S/T	S/D	S/P	S/a	S/a	S/a	S/a	S/a	S/a	S/c
1509S21598	SAMEA5326823	PRJEB31119	CIP(S)	ERY(S)	GEN(S)	NAL(S)	STR(S)	TET(S)	0	0	0	0	0	0	S/G	S/G	S/G	S/R	S/A	S/D	S/G	S/A	S/A	S/K	S/K	S/A	S/D	S/T	S/D	S/P	S/a	S/a	S/a	S/a	S/a	S/a	S/c
1509T40429	SAMEA5326925	PRJEB31119	CIP(R)	ERY(S)	GEN(S)	NAL(R)	STR(S)	TET(R)	0	0	0	0	0	1	S/G	S/G	S/G	S/R	S/A	S/D	S/G	S/A	S/A	S/K	S/K	S/A	S/D	R/I	R/N	S/P	S/a	S/a	S/a	S/a	S/a	S/a	S/c
1509T40436	SAMEA5326727	PRJEB31119	CIP(S)	ERY(S)	GEN(S)	NAL(S)	STR(S)	TET(S)	0	0	0	0	0	0	S/G	S/G	S/G	S/R	S/A	S/D	S/G	S/A	S/A	S/K	S/K	S/A	S/D	S/T	S/D	S/P	S/a	S/a	S/a	S/a	S/a	S/a	S/c
1509T40458	SAMEA5326471	PRJEB31119	CIP(R)	ERY(S)	GEN(S)	NAL(R)	STR(S)	TET(S)	0	0	0	0	0	1	S/G	S/G	S/G	S/R	S/A	S/D	S/G	S/A	S/A	S/K	S/K	S/A	S/D	R/I	S/D	S/P	S/a	S/a	S/a	S/a	S/a	S/a	S/c
1510F17513	SAMEA5326777	PRJEB31119	CIP(S)	ERY(S)	GEN(S)	NAL(S)	STR(S)	TET(S)	0	0	0	0	0	0	S/G	S/G	S/G	S/R	S/A	S/D	S/G	S/A	S/A	S/K	S/K	S/A	S/D	S/T	S/D	S/P	S/a	S/a	S/a	S/a	S/a	S/a	S/c
1510F17516	SAMEA5326499	PRJEB31119	CIP(S)	ERY(S)	GEN(S)	NAL(S)	STR(S)	TET(S)	0	0	0	0	0	0	S/G	S/G	S/G	S/R	S/A	S/D	S/G	S/A	S/A	S/K	S/K	S/A	S/D	S/T	S/D	S/P	S/a	S/a	S/a	S/a	S/a	S/a	S/c
1510F20456	SAMEA5326545	PRJEB31119	CIP(S)	ERY(S)	GEN(S)	NAL(S)	STR(S)	TET(S)	0	0	0	0	0	0	S/G	S/G	S/G	S/R	S/A	S/D	S/G	S/A	S/A	S/K	S/K	S/A	S/D	S/T	S/D	S/P	S/a	S/a	S/a	S/a	S/a	S/a	S/c
1510F20468	SAMEA5326793	PRJEB31119	CIP(R)	ERY(S)	GEN(S)	NAL(R)	STR(S)	TET(S)	0	0	0	0	0	1	S/G	S/G	S/G	S/R	S/A	S/D	S/G	S/A	U/V	S/K	S/K	S/A	S/D	R/I	S/D	S/P	S/a	S/a	S/a	S/a	S/a	S/a	S/c
1510F20469	SAMEA5326183	PRJEB31119	CIP(S)	ERY(S)	GEN(S)	NAL(S)	STR(S)	TET(S)	0	0	0	0	0	0	S/G	S/G	S/G	S/R	S/A	S/D	S/G	S/A	S/A	S/K	S/K	S/A	S/D	S/T	S/D	S/P	S/a	S/a	S/a	S/a	S/a	S/a	S/c
1510F20470	SAMEA5326465	PRJEB31119	CIP(R)	ERY(S)	GEN(S)	NAL(R)	STR(S)	TET(S)	0	0	0	0	0	1	S/G	S/G	S/G	S/R	S/A	S/D	S/G	S/A	S/A	S/K	S/K	S/A	S/D	R/I	S/D	S/P	S/a	S/a	S/a	S/a	S/a	S/a	S/c
1510H43384	SAMEA5326359	PRJEB31119	CIP(S)	ERY(S)	GEN(S)	NAL(S)	STR(S)	TET(S)	0	0	0	0	0	0	S/G	S/G	S/G	S/R	S/A	S/D	S/G	S/A	S/A	S/K	S/K	S/A	S/D	S/T	S/D	S/P	S/a	S/a	S/a	S/a	S/a	S/a	S/c
1510M53675	SAMEA5326351	PRJEB31119	CIP(R)	ERY(S)	GEN(S)	NAL(R)	STR(S)	TET(S)	0	0	0	0	0	1	S/G	S/G	S/G	S/R	S/A	S/D	S/G	S/A	S/A	S/K	S/K	S/A	S/D	R/I	S/D	S/P	S/a	S/a	S/a	S/a	S/a	S/a	S/c
1510M53812	SAMEA5326294	PRJEB31119	CIP(S)	ERY(S)	GEN(S)	NAL(S)	STR(S)	TET(S)	0	0	0	0	0	0	S/G	S/G	S/G	S/R	S/A	S/D	S/G	S/A	S/A	S/K	S/K	S/A	S/D	S/T	S/D	S/P	S/a	S/a	S/a	S/a	S/a	S/a	S/c
1510T45096	SAMEA5326930	PRJEB31119	CIP(R)	ERY(S)	GEN(S)	NAL(R)	STR(S)	TET(R)	0	0	0	0	0	1	S/G	S/G	S/G	S/R	S/A	S/D	S/G	S/A	S/A	S/K	S/K	S/A	S/D	R/I	S/D	S/P	S/a	S/a	S/a	S/a	S/a	S/a	S/c
1510T47924	SAMEA5326178	PRJEB31119	CIP(S)	ERY(S)	GEN(S)	NAL(S)	STR(S)	TET(S)	0	0	0	0	0	0	S/G	S/G	S/G	S/R	S/A	S/D	S/G	S/A	S/A	S/K	S/K	S/A	S/D	S/T	S/D	S/P	S/a	S/a	S/a	S/a	S/a	S/a	S/c
1510T47927	SAMEA5326428	PRJEB31119	CIP(S)	ERY(S)	GEN(S)	NAL(S)	STR(S)	TET(S)	0	0	0	0	0	0	S/G	S/G	S/G	S/R	S/A	S/D	S/G	S/A	S/A	S/K	S/K	S/A	S/D	S/T	S/D	S/P	S/a	S/a	S/a	S/a	S/a	S/a	S/c
1510T48727	SAMEA5326605	PRJEB31119	CIP(S)	ERY(S)	GEN(S)	NAL(S)	STR(S)	TET(S)	0	0	0	0	0	0	S/G	S/G	S/G	S/R	S/A	S/D	S/G	S/A	S/A	S/K	S/K	S/A	S/D	S/T	S/D	S/P	S/a	S/a	S/a	S/a	S/a	S/a	S/c
1510W57468	SAMEA5326606	PRJEB31119	CIP(S)	ERY(S)	GEN(S)	NAL(S)	STR(S)	TET(S)	0	0	0	0	0	0	S/G	S/G	S/G	S/R	S/A	S/D	S/G	S/A	S/A	S/K	S/K	S/A	S/D	S/T	S/D	S/P	S/a	S/a	S/a	S/a	S/a	S/a	S/c
1510W60005	SAMEA5326233	PRJEB31119	CIP(S)	ERY(S)	GEN(S)	NAL(S)	STR(S)	TET(S)	0	0	0	0	0	0	S/G	S/G	S/G	S/R	S/A	S/D	S/G	S/A	S/A	S/K	S/K	S/A	S/D	S/T	S/D	S/P	S/a	S/a	S/a	S/a	S/a	S/a	S/c
1510W60011	SAMEA5326952	PRJEB31119	CIP(R)	ERY(S)	GEN(S)	NAL(R)	STR(S)	TET(R)	1	0	0	0	0	1	S/G	S/G	S/G	S/R	S/A	S/D	S/G	S/A	U/V	S/K	S/K	S/A	S/D	R/I	S/D	S/P	S/a	S/a	S/a	S/a	S/a	S/a	R/t
1510W60017	SAMEA5326551	PRJEB31119	CIP(S)	ERY(S)	GEN(S)	NAL(S)	STR(S)	TET(S)	0	0	0	0	0	0	S/G	S/G	S/G	S/R	S/A	S/D	S/G	S/A	S/A	S/K	S/K	S/A	S/D	S/T	S/D	S/P	S/a	S/a	S/a	S/a	S/a	S/a	S/c
1510W60027	SAMEA5326186	PRJEB31119	CIP(S)	ERY(S)	GEN(S)	NAL(S)	STR(S)	TET(S)	0	0	0	0	0	0	S/G	S/G	S/G	S/R	S/A	S/D	S/G	S/A	S/A	S/K	S/K	S/A	S/D	S/T	S/D	S/P	S/a	S/a	S/a	S/a	S/a	S/a	S/c
1510W60040	SAMEA5326547	PRJEB31119	CIP(S)	ERY(S)	GEN(S)	NAL(S)	STR(S)	TET(S)	0	0	0	0	0	0	S/G	S/G	S/G	S/R	S/A	S/D	S/G	S/A	S/A	S/K	S/K	S/A	S/D	S/T	S/D	S/P	S/a	S/a	S/a	S/a	S/a	S/a	S/c
1511F21212	SAMEA5326794	PRJEB31119	CIP(R)	ERY(S)	GEN(S)	NAL(R)	STR(S)	TET(S)	0	0	0	0	0	1	S/G	S/G	S/G	S/R	S/A	S/D	S/G	S/A	U/V	S/K	S/K	S/A	S/D	R/I	S/D	S/P	S/a	S/a	S/a	S/a	S/a	S/a	S/c
1511F21219	SAMEA5326715	PRJEB31119	CIP(S)	ERY(S)	GEN(S)	NAL(S)	STR(S)	TET(S)	0	0	0	0	0	0	S/G	S/G	S/G	S/R	S/A	S/D	S/G	S/A	S/A	S/K	S/K	S/A	S/D	S/T	S/D	S/P	S/a	S/a	S/a	S/a	S/a	S/a	S/c
1511F21225	SAMEA5326641	PRJEB31119	CIP(R)	ERY(S)	GEN(S)	NAL(R)	STR(S)	TET(R)	0	0	0	0	0	1	S/G	S/G	S/G	S/R	S/A	S/D	S/G	S/A	S/A	S/K	S/K	S/A	S/D	R/I	S/D	S/P	S/a	S/a	S/a	S/a	S/a	S/a	S/c
1511F21976	SAMEA5326722	PRJEB31119	CIP(S)	ERY(S)	GEN(S)	NAL(S)	STR(S)	TET(S)	0	0	0	0	0	0	S/G	S/G	S/G	S/R	S/A	S/D	S/G	S/A	S/A	S/K	S/K	S/A	S/D	S/T	S/D	S/P	S/a	S/a	S/a	S/a	S/a	S/a	S/c
1511F21978	SAMEA5326234	PRJEB31119	CIP(S)	ERY(S)	GEN(S)	NAL(S)	STR(S)	TET(S)	0	0	0	0	0	0	S/G	S/G	S/G	S/R	S/A	S/D	S/G	S/A	S/A	S/K	S/K	S/A	S/D	S/T	S/D	S/P	S/a	S/a	S/a	S/a	S/a	S/a	S/c
1511F21980	SAMEA5326162	PRJEB31119	CIP(R)	ERY(R)	GEN(S)	NAL(R)	STR(S)	TET(R)	0	1	0	0	0	1	S/G	S/G	S/G	S/R	S/A	S/D	S/G	S/A	U/-	S/K	S/K	S/A	S/D	R/I	S/D	S/P	R/t	R/t	R/t	S/a	S/a	S/a	S/c
1511F23301	SAMEA5326431	PRJEB31119	CIP(S)	ERY(S)	GEN(S)	NAL(S)	STR(S)	TET(S)	0	0	0	0	0	0	S/G	S/G	S/G	S/R	S/A	S/D	S/G	S/A	S/A	S/K	S/K	S/A	S/D	S/T	S/D	S/P	S/a	S/a	S/a	S/a	S/a	S/a	S/c
1511F23407	SAMEA5326185	PRJEB31119	CIP(R)	ERY(S)	GEN(S)	NAL(R)	STR(S)	TET(R)	0	0	0	0	0	1	S/G	S/G	S/G	S/R	S/A	S/D	S/G	S/A	S/A	S/K	S/K	S/A	S/D	R/I	S/D	S/P	S/a	S/a	S/a	S/a	S/a	S/a	S/c
1511F23410	SAMEA5326184	PRJEB31119	CIP(R)	ERY(S)	GEN(S)	NAL(R)	STR(S)	TET(S)	0	0	0	0	0	1	S/G	S/G	S/G	S/R	S/A	S/D	S/G	S/A	S/A	S/K	S/K	S/A	S/D	R/I	S/D	R/S	S/a	S/a	S/a	S/a	S/a	S/a	S/c
1511F23414	SAMEA5326628	PRJEB31119	CIP(R)	ERY(S)	GEN(S)	NAL(R)	STR(S)	TET(S)	0	0	0	0	0	1	S/G	S/G	S/G	S/R	S/A	S/D	S/G	S/A	S/A	S/K	S/K	S/A	S/D	R/I	S/D	S/P	S/a	S/a	S/a	S/a	S/a	S/a	S/c
1511H43382	SAMEA5326762	PRJEB31119	CIP(S)	ERY(S)	GEN(S)	NAL(S)	STR(S)	TET(S)	0	0	0	0	0	0	S/G	S/G	S/G	S/R	S/A	S/D	S/G	S/A	S/A	S/K	S/K	S/A	S/D	S/T	S/D	S/P	S/a	S/a	S/a	S/a	S/a	S/a	S/c
1511H43390_1	SAMEA7293421	PRJEB40238	CIP(R)	ERY(S)	GEN(S)	NAL(R)	STR(S)	TET(S)	0	0	0	0	0	0	S/G	S/G	S/G	S/R	S/A	S/D	S/G	S/A	S/A	S/K	S/K	S/A	S/D	S/T	S/D	S/P	S/a	S/a	S/a	S/a	S/a	S/a	S/c
1511H43393	SAMEA5326421	PRJEB31119	CIP(S)	ERY(S)	GEN(S)	NAL(S)	STR(S)	TET(S)	0	0	0	0	0	0	S/G	S/G	S/G	S/R	S/A	S/D	S/G	S/A	S/A	S/K	S/K	S/A	S/D	S/T	S/D	S/P	S/a	S/a	S/a	S/a	S/a	S/a	S/c
1511H44385	SAMEA5326319	PRJEB31119	CIP(R)	ERY(S)	GEN(S)	NAL(R)	STR(S)	TET(S)	0	0	0	0	0	1	S/G	S/G	S/G	S/R	S/A	S/D	S/G	S/A	S/A	S/K	S/K	S/A	S/D	R/I	S/D	S/P	S/a	S/a	S/a	S/a	S/a	S/a	S/c
1511H46067	SAMEA5326814	PRJEB31119	CIP(R)	ERY(S)	GEN(S)	NAL(R)	STR(S)	TET(S)	0	0	0	0	0	1	S/G	S/G	S/G	S/R	S/A	S/D	S/G	S/A	S/A	S/K	S/K	S/A	S/D	R/I	S/D	S/P	S/a	S/a	S/a	S/a	S/a	S/a	S/c
1511H47072	SAMEA5326681	PRJEB31119	CIP(R)	ERY(S)	GEN(S)	NAL(R)	STR(S)	TET(S)	0	0	0	0	0	1	S/G	S/G	S/G	S/R	S/A	S/D	S/G	S/A	S/A	S/K	S/K	S/A	S/D	R/I	S/D	S/P	S/a	S/a	S/a	S/a	S/a	S/a	S/c
1511M55238	SAMEA5326430	PRJEB31119	CIP(S)	ERY(S)	GEN(S)	NAL(S)	STR(S)	TET(S)	0	0	0	0	0	0	S/G	S/G	S/G	S/R	S/A	S/D	S/G	S/A	S/A	S/K	S/K	S/A	S/D	S/T	S/D	S/P	S/a	S/a	S/a	S/a	S/a	S/a	S/c
1511M57486	SAMEA5326719	PRJEB31119	CIP(S)	ERY(S)	GEN(S)	NAL(S)	STR(S)	TET(S)	0	0	0	0	0	0	S/G	S/G	S/G	S/R	S/A	S/D	S/G	S/A	S/A	S/K	S/K	S/A	S/D	S/T	S/D	S/P	S/a	S/a	S/a	S/a	S/a	S/a	S/c
1511S24264	SAMEA5326352	PRJEB31119	CIP(R)	ERY(S)	GEN(S)	NAL(R)	STR(S)	TET(S)	0	0	0	0	0	1	S/G	S/G	S/G	S/R	S/A	S/D	S/G	S/A	S/A	S/K	S/K	S/A	S/D	R/I	S/D	S/P	S/a	S/a	S/a	S/a	S/a	S/a	S/c
1511S24873	SAMEA5326503	PRJEB31119	CIP(S)	ERY(S)	GEN(S)	NAL(S)	STR(S)	TET(S)	0	0	0	0	0	0	S/G	S/G	S/G	S/R	S/A	S/D	S/G	S/A	S/A	S/K	S/K	S/A	S/D	S/T	S/D	S/P	S/a	S/a	S/a	S/a	S/a	S/a	S/c
1511T48725	SAMEA5326523	PRJEB31119	CIP(S)	ERY(S)	GEN(S)	NAL(S)	STR(S)	TET(S)	0	0	0	0	0	0	S/G	S/G	S/G	S/R	S/A	S/D	S/G	S/A	S/A	S/K	S/K	S/A	S/D	S/T	S/D	S/P	S/a	S/a	S/a	S/a	S/a	S/a	S/c
1511T50330	SAMEA5326314	PRJEB31119	CIP(R)	ERY(S)	GEN(S)	NAL(R)	STR(S)	TET(S)	0	0	0	0	0	1	S/G	S/G	S/G	S/R	S/A	S/D	S/G	S/A	S/A	S/K	S/K	S/A	S/D	R/I	S/D	S/P	S/a	S/a	S/a	S/a	S/a	S/a	S/c
1511T50393	SAMEA5326824	PRJEB31119	CIP(S)	ERY(S)	GEN(S)	NAL(S)	STR(S)	TET(S)	0	0	0	0	0	0	S/G	S/G	S/G	S/R	S/A	S/D	S/G	S/A	S/A	S/K	S/K	S/A	S/D	S/T	S/D	S/P	S/a	S/a	S/a	S/a	S/a	S/a	S/c
1511T50399	SAMEA5326758	PRJEB31119	CIP(R)	ERY(S)	GEN(S)	NAL(R)	STR(S)	TET(R)	0	0	0	0	0	1	S/G	S/G	S/G	S/R	S/A	S/D	S/G	S/A	U/V	S/K	S/K	S/A	S/D	R/I	S/D	S/P	S/a	S/a	S/a	S/a	S/a	S/a	S/c
1511T52117	SAMEA5326242	PRJEB31119	CIP(S)	ERY(S)	GEN(S)	NAL(S)	STR(S)	TET(S)	0	0	0	0	0	0	S/G	S/G	S/G	S/R	S/A	S/D	S/G	S/A	S/A	S/K	S/K	S/A	S/D	S/T	S/D	S/P	S/a	S/a	S/a	S/a	S/a	S/a	S/c
1511W1013	SAMEA5326507	PRJEB31119	CIP(S)	ERY(S)	GEN(S)	NAL(S)	STR(S)	TET(S)	0	0	0	0	0	0	S/G	S/G	S/G	S/R	S/A	S/D	S/G	S/A	U/V	S/K	S/K	S/A	S/D	S/T	S/D	S/P	S/a	S/a	S/a	S/a	S/a	S/a	S/c
1511W1055	SAMEA5326315	PRJEB31119	CIP(R)	ERY(S)	GEN(S)	NAL(R)	STR(S)	TET(S)	0	0	0	0	0	1	S/G	S/G	S/G	S/R	S/A	S/D	S/G	S/A	S/A	S/K	S/K	S/A	S/D	R/I	S/D	S/P	S/a	S/a	S/a	S/a	S/a	S/a	S/c
1511W2602	SAMEA5326341	PRJEB31119	CIP(S)	ERY(S)	GEN(S)	NAL(S)	STR(S)	TET(S)	0	0	0	0	0	0	S/G	S/G	S/G	S/R	S/A	S/D	S/G	S/A	S/A	S/K	S/K	S/A	S/D	S/T	S/D	S/P	S/a	S/a	S/a	S/a	S/a	S/a	S/c
1512F25664	SAMEA5326700	PRJEB31119	CIP(R)	ERY(S)	GEN(S)	NAL(R)	STR(S)	TET(R)	0	0	0	0	0	1	S/G	S/G	S/G	S/R	S/A	S/D	S/G	S/A	S/A	S/K	S/K	S/A	S/D	R/I	S/D	S/P	S/a	S/a	S/a	S/a	S/a	S/a	S/c
1512F25665	SAMEA5326810	PRJEB31119	CIP(R)	ERY(S)	GEN(S)	NAL(R)	STR(S)	TET(S)	0	0	0	0	0	1	S/G	S/G	S/G	S/R	S/A	S/D	S/G	S/A	S/A	S/K	S/K	S/A	S/D	R/I	S/D	S/P	S/a	S/a	S/a	S/a	S/a	S/a	S/c
1512H47053	SAMEA5326586	PRJEB31119	CIP(S)	ERY(S)	GEN(S)	NAL(S)	STR(S)	TET(S)	0	0	0	0	0	0	S/G	S/G	S/G	S/R	S/A	S/D	S/G	S/A	S/A	S/K	S/K	S/A	S/D	S/T	S/D	S/P	S/a	S/a	S/a	S/a	S/a	S/a	S/c
1512H47064	SAMEA5326682	PRJEB31119	CIP(R)	ERY(S)	GEN(S)	NAL(R)	STR(S)	TET(S)	0	0	0	0	0	1	S/G	S/G	S/G	S/R	S/A	S/D	S/G	S/A	S/A	S/K	S/K	S/A	S/D	R/I	S/D	S/P	S/a	S/a	S/a	S/a	S/a	S/a	S/c
1512H47069_1	SAMEA7293422	PRJEB40238	CIP(R)	ERY(S)	GEN(S)	NAL(R)	STR(S)	TET(S)	0	0	0	0	0	0	S/G	S/G	S/G	S/R	S/A	S/D	S/G	S/A	S/A	S/K	S/K	S/A	S/D	S/T	S/D	S/P	S/a	S/a	S/a	S/a	S/a	S/a	S/c
1512H48007	SAMEA5326836	PRJEB31119	CIP(S)	ERY(S)	GEN(S)	NAL(S)	STR(S)	TET(S)	0	0	0	0	0	0	S/G	S/G	S/G	S/R	S/A	S/D	S/G	S/A	S/A	S/K	S/K	S/A	S/D	S/T	S/D	S/P	S/a	S/a	S/a	S/a	S/a	S/a	S/c
1512H48018	SAMEA5326245	PRJEB31119	CIP(R)	ERY(S)	GEN(S)	NAL(R)	STR(S)	TET(S)	0	0	0	0	0	1	S/G	S/G	S/G	S/R	S/A	S/D	S/G	S/A	S/A	S/K	S/K	S/A	S/D	R/I	S/D	S/P	S/a	S/a	S/a	S/a	S/a	S/a	S/c
1512M58296	SAMEA5326591	PRJEB31119	CIP(S)	ERY(S)	GEN(S)	NAL(S)	STR(S)	TET(S)	0	0	0	0	0	0	S/G	S/G	S/G	S/R	S/A	S/D	S/G	S/A	S/A	S/K	S/K	S/A	S/D	S/T	S/D	S/P	S/a	S/a	S/a	S/a	S/a	S/a	S/c
1512M58557	SAMEA5326656	PRJEB31119	CIP(S)	ERY(S)	GEN(S)	NAL(S)	STR(S)	TET(S)	0	0	0	0	0	0	S/G	S/G	S/G	S/R	S/A	S/D	S/G	S/A	S/A	S/K	S/K	S/A	S/D	S/T	S/D	S/P	S/a	S/a	S/a	S/a	S/a	S/a	S/c
1512M58558	SAMEA5326361	PRJEB31119	CIP(R)	ERY(S)	GEN(S)	NAL(R)	STR(S)	TET(R)	0	0	0	0	0	1	S/G	S/G	S/G	S/R	S/A	S/D	S/G	S/A	S/A	S/K	S/K	S/A	S/D	R/I	S/D	S/P	S/a	S/a	S/a	S/a	S/a	S/a	S/c
1512M58560	SAMEA5326818	PRJEB31119	CIP(R)	ERY(S)	GEN(S)	NAL(R)	STR(S)	TET(R)	0	0	0	0	0	1	S/G	S/G	S/G	S/R	S/A	S/D	S/G	S/A	U/V	S/K	S/K	S/A	S/D	R/I	S/D	S/P	S/a	S/a	S/a	S/a	S/a	S/a	S/c
1512S24863	SAMEA5326807	PRJEB31119	CIP(R)	ERY(S)	GEN(S)	NAL(R)	STR(S)	TET(S)	0	0	0	0	0	1	S/G	S/G	S/G	S/R	S/A	S/D	S/G	S/A	S/A	S/K	S/K	S/A	S/D	R/I	S/D	S/P	S/a	S/a	S/a	S/a	S/a	S/a	S/c
1512T52030	SAMEA5326813	PRJEB31119	CIP(R)	ERY(S)	GEN(S)	NAL(R)	STR(S)	TET(S)	0	0	0	0	0	1	S/G	S/G	S/G	S/R	S/A	S/D	S/G	S/A	S/A	S/K	S/K	S/A	S/D	R/I	S/D	S/P	S/a	S/a	S/a	S/a	S/a	S/a	S/c
1512T53027	SAMEA5326838	PRJEB31119	CIP(R)	ERY(S)	GEN(S)	NAL(R)	STR(S)	TET(S)	0	0	0	0	0	1	S/G	S/G	S/G	S/R	S/A	S/D	S/G	S/A	U/V	S/K	S/K	S/A	S/D	R/I	S/D	S/P	S/a	S/a	S/a	S/a	S/a	S/a	S/c
1512W5593	SAMEA5326791	PRJEB31119	CIP(S)	ERY(S)	GEN(S)	NAL(S)	STR(S)	TET(S)	0	0	0	0	0	0	S/G	S/G	S/G	S/R	S/A	S/D	S/G	S/A	S/A	S/K	S/K	S/A	S/D	S/T	S/D	S/P	S/a	S/a	S/a	S/a	S/a	S/a	S/c
1512W5725	SAMEA5326699	PRJEB31119	CIP(R)	ERY(S)	GEN(S)	NAL(R)	STR(S)	TET(R)	0	0	0	0	0	1	S/G	S/G	S/G	S/R	S/A	S/D	S/G	S/A	S/A	S/K	S/K	S/A	S/D	R/I	S/D	S/P	S/a	S/a	S/a	S/a	S/a	S/a	S/c
1512W5726	SAMEA5326792	PRJEB31119	CIP(R)	ERY(S)	GEN(S)	NAL(R)	STR(S)	TET(R)	0	0	0	0	0	1	S/G	S/G	S/G	S/R	S/A	S/D	S/G	S/A	S/A	S/K	S/K	S/A	S/D	R/I	S/D	S/P	S/a	S/a	S/a	S/a	S/a	S/a	S/c
1601F26742	SAMEA5326496	PRJEB31119	CIP(S)	ERY(S)	GEN(S)	NAL(S)	STR(S)	TET(S)	0	0	0	0	0	0	S/G	S/G	S/G	S/R	S/A	S/D	S/G	S/A	S/A	S/K	S/K	S/A	S/D	S/T	S/D	S/P	S/a	S/a	S/a	S/a	S/a	S/a	S/c
1601F28354	SAMEA5326684	PRJEB31119	CIP(R)	ERY(S)	GEN(S)	NAL(R)	STR(S)	TET(S)	0	0	0	0	0	1	S/G	S/G	S/G	S/R	S/A	S/D	S/G	S/A	S/A	S/K	S/K	S/A	S/D	R/I	S/D	S/P	S/a	S/a	S/a	S/a	S/a	S/a	S/c
1601F29340	SAMEA5326816	PRJEB31119	CIP(S)	ERY(S)	GEN(S)	NAL(S)	STR(S)	TET(S)	0	0	0	0	0	0	S/G	S/G	S/G	S/R	S/A	S/D	S/G	S/A	S/A	S/K	S/K	S/A	S/D	S/T	S/D	S/P	S/a	S/a	S/a	S/a	S/a	S/a	S/c
1601F29341	SAMEA5326311	PRJEB31119	CIP(S)	ERY(S)	GEN(S)	NAL(S)	STR(S)	TET(S)	0	0	0	0	0	0	S/G	S/G	S/G	S/R	S/A	S/D	S/G	S/A	S/A	S/K	S/K	S/A	S/D	S/T	S/D	S/P	S/a	S/a	S/a	S/a	S/a	S/a	S/c
1601H49156	SAMEA5326661	PRJEB31119	CIP(S)	ERY(S)	GEN(S)	NAL(S)	STR(S)	TET(S)	0	0	0	0	0	0	S/G	S/G	S/G	S/R	S/A	S/D	S/G	S/A	S/A	S/K	S/K	S/A	S/D	S/T	S/D	S/P	S/a	S/a	S/a	S/a	S/a	S/a	S/c
1601H50030	SAMEA5326618	PRJEB31119	CIP(S)	ERY(S)	GEN(S)	NAL(S)	STR(S)	TET(S)	0	0	0	0	0	0	S/G	S/G	S/G	S/R	S/A	S/D	S/G	S/A	S/A	S/K	S/K	S/A	S/D	S/T	S/D	S/P	S/a	S/a	S/a	S/a	S/a	S/a	S/c
1601H50035	SAMEA7293423	PRJEB40238	CIP(S)	ERY(S)	GEN(S)	NAL(S)	STR(S)	TET(S)	0	0	0	0	0	0	S/G	S/G	S/G	S/R	S/A	S/D	S/G	S/A	S/A	S/K	S/K	S/A	S/D	S/T	S/D	S/P	S/a	S/a	S/a	S/a	S/a	S/a	S/c
1601H50066	SAMEA5326296	PRJEB31119	CIP(S)	ERY(S)	GEN(S)	NAL(S)	STR(S)	TET(S)	0	0	0	0	0	0	S/G	S/G	S/G	S/R	S/A	S/D	S/G	S/A	S/A	S/K	S/K	S/A	S/D	S/T	S/D	S/P	S/a	S/a	S/a	S/a	S/a	S/a	S/c
1601H52351	SAMEA5326177	PRJEB31119	CIP(S)	ERY(S)	GEN(S)	NAL(S)	STR(S)	TET(S)	0	0	0	0	0	0	S/G	S/G	S/G	S/R	S/A	S/D	S/G	S/A	S/A	S/K	S/K	S/A	S/D	S/T	S/D	S/P	S/a	S/a	S/a	S/a	S/a	S/a	S/c
1601M1639	SAMEA7293424	PRJEB40238	CIP(R)	ERY(S)	GEN(S)	NAL(R)	STR(S)	TET(S)	0	0	0	0	0	1	S/G	S/G	S/G	S/R	S/A	S/D	S/G	S/A	S/A	S/K	S/K	S/A	S/D	R/I	S/D	S/P	S/a	S/a	S/a	S/a	S/a	S/a	S/c
1601M2725	SAMEA5326448	PRJEB31119	CIP(S)	ERY(S)	GEN(S)	NAL(S)	STR(S)	TET(S)	0	0	0	0	0	0	S/G	S/G	S/G	S/R	S/A	S/D	S/G	S/A	S/A	S/K	S/K	S/A	S/D	S/T	S/D	S/P	S/a	S/a	S/a	S/a	S/a	S/a	S/c
1601M822	SAMEA5326500	PRJEB31119	CIP(S)	ERY(S)	GEN(S)	NAL(S)	STR(S)	TET(S)	0	0	0	0	0	0	S/G	S/G	S/G	S/R	S/A	S/D	S/G	S/A	S/A	S/K	S/K	S/A	S/D	S/T	S/D	S/P	S/a	S/a	S/a	S/a	S/a	S/a	S/c
1601S26315	SAMEA5326602	PRJEB31119	CIP(R)	ERY(S)	GEN(S)	NAL(R)	STR(R)	TET(R)	0	0	0	0	0	1	S/G	S/G	S/G	S/R	S/A	S/D	S/G	S/A	U/V	S/K	S/K	S/A	S/D	R/I	S/D	S/P	S/a	S/a	S/a	S/a	S/a	S/a	S/c
1601T55010	SAMEA5326808	PRJEB31119	CIP(R)	ERY(S)	GEN(S)	NAL(R)	STR(S)	TET(S)	0	0	0	0	0	1	U/-	S/G	S/G	S/R	S/A	S/D	S/G	S/A	S/A	S/K	S/K	S/A	S/D	R/I	S/D	S/P	S/a	S/a	S/a	S/a	S/a	S/a	S/c
1601T55837	SAMEA5326590	PRJEB31119	CIP(S)	ERY(S)	GEN(S)	NAL(S)	STR(S)	TET(S)	0	0	0	0	0	0	S/G	S/G	S/G	S/R	S/A	S/D	S/G	S/A	S/A	S/K	S/K	S/A	S/D	S/T	S/D	S/P	S/a	S/a	S/a	S/a	S/a	S/a	S/c
1601T55839	SAMEA5326733	PRJEB31119	CIP(R)	ERY(S)	GEN(S)	NAL(R)	STR(S)	TET(R)	1	0	0	0	0	1	S/G	S/G	S/G	S/R	S/A	S/D	S/G	S/A	S/A	S/K	S/K	S/A	S/D	R/I	S/D	S/P	S/a	S/a	S/a	S/a	S/a	S/a	R/t
1601W9910	SAMEA5326516	PRJEB31119	CIP(S)	ERY(S)	GEN(S)	NAL(S)	STR(S)	TET(S)	0	0	0	0	0	0	S/G	S/G	S/G	S/R	S/A	S/D	S/G	S/A	U/V	S/K	S/K	S/A	S/D	S/T	S/D	S/P	S/a	S/a	S/a	S/a	S/a	S/a	S/c
1601W9919	SAMEA7293425	PRJEB40238	CIP(R)	ERY(S)	GEN(S)	NAL(R)	STR(S)	TET(R)	1	0	0	0	0	1	S/G	S/G	S/G	S/R	S/A	S/D	S/G	S/A	U/V	S/K	S/K	S/A	S/D	R/I	S/D	S/P	S/a	S/a	S/a	S/a	S/a	S/a	R/t
1601W9925	SAMEA7293426	PRJEB40238	CIP(R)	ERY(S)	GEN(S)	NAL(R)	STR(S)	TET(R)	1	0	0	0	0	1	S/G	S/G	S/G	S/R	S/A	S/D	S/G	S/A	U/V	S/K	S/K	S/A	S/D	R/I	S/D	S/P	S/a	S/a	S/a	S/a	S/a	S/a	R/t
1602H53152	SAMEA5326391	PRJEB31119	CIP(S)	ERY(S)	GEN(S)	NAL(S)	STR(S)	TET(S)	0	0	0	0	0	0	S/G	S/G	S/G	S/R	S/A	S/D	S/G	S/A	S/A	S/K	S/K	S/A	S/D	S/T	S/D	S/P	S/a	S/a	S/a	S/a	S/a	S/a	S/c
1602M3990	SAMEA7293427	PRJEB40238	CIP(R)	ERY(S)	GEN(S)	NAL(R)	STR(S)	TET(S)	0	0	0	0	0	1	U/-	S/G	S/G	S/R	S/A	S/D	S/G	S/A	U/V	S/K	S/K	S/A	S/D	R/I	S/D	S/P	S/a	S/a	S/a	S/a	S/a	S/a	S/c
1602M6982	SAMEA5326179	PRJEB31119	CIP(S)	ERY(S)	GEN(S)	NAL(S)	STR(S)	TET(S)	0	0	0	0	0	0	S/G	S/G	S/G	S/R	S/A	S/D	S/G	S/A	S/A	S/K	S/K	S/A	S/D	S/T	S/D	S/P	S/a	S/a	S/a	S/a	S/a	S/a	S/c
1602M6983	SAMEA5326753	PRJEB31119	CIP(S)	ERY(S)	GEN(S)	NAL(S)	STR(S)	TET(S)	0	0	0	0	0	0	S/G	S/G	S/G	S/R	S/A	S/D	S/G	S/A	S/A	S/K	S/K	S/A	S/D	S/T	S/D	S/P	S/a	S/a	S/a	S/a	S/a	S/a	S/c
1602S27596	SAMEA7293428	PRJEB40238	CIP(R)	ERY(S)	GEN(S)	NAL(R)	STR(S)	TET(R)	0	0	0	0	0	1	S/G	S/G	S/G	S/R	S/A	S/D	S/G	S/A	S/A	S/K	S/K	S/A	S/D	R/I	S/D	S/P	S/a	S/a	S/a	S/a	S/a	S/a	S/c
1603H291	SAMEA5326686	PRJEB31119	CIP(R)	ERY(S)	GEN(S)	NAL(R)	STR(S)	TET(S)	0	0	0	0	0	1	S/G	S/G	S/G	S/R	S/A	S/D	S/G	S/A	S/A	S/K	S/K	S/A	S/D	R/I	S/D	S/P	S/a	S/a	S/a	S/a	S/a	S/a	S/c
1603H58491	SAMEA5326600	PRJEB31119	CIP(R)	ERY(S)	GEN(S)	NAL(R)	STR(S)	TET(S)	0	0	0	0	0	1	S/G	S/G	S/G	S/R	S/A	S/D	S/G	S/A	S/A	S/K	S/K	S/A	S/D	R/I	S/D	S/P	S/a	S/a	S/a	S/a	S/a	S/a	S/c
1603M7791	SAMEA5326944	PRJEB31119	CIP(R)	ERY(S)	GEN(S)	NAL(R)	STR(S)	TET(R)	1	0	0	0	0	1	S/G	S/G	S/G	S/R	S/A	S/D	S/G	S/A	U/V	S/K	S/K	S/A	S/D	R/I	S/D	S/P	S/a	S/a	S/a	S/a	S/a	S/a	R/t
1603T1935	SAMEA5326935	PRJEB31119	CIP(R)	ERY(S)	GEN(S)	NAL(R)	STR(S)	TET(S)	0	0	0	0	0	1	S/G	S/G	S/G	S/R	S/A	S/D	S/G	S/A	S/A	S/K	S/K	S/A	S/D	R/I	S/D	S/P	S/a	S/a	S/a	S/a	S/a	S/a	S/c
1603T4313	SAMEA5326833	PRJEB31119	CIP(R)	ERY(S)	GEN(S)	NAL(R)	STR(S)	TET(R)	0	0	0	0	0	1	S/G	S/G	S/G	S/R	S/A	S/D	S/G	S/A	S/A	S/K	S/K	S/A	S/D	R/I	S/D	S/P	S/a	S/a	S/a	S/a	S/a	S/a	S/c
1603W14822	SAMEA7293429	PRJEB40238	CIP(S)	ERY(S)	GEN(S)	NAL(S)	STR(S)	TET(S)	0	0	0	0	0	0	S/G	S/G	S/G	S/R	S/A	S/D	S/G	S/A	S/A	S/K	S/K	S/A	S/D	S/T	S/D	S/P	S/a	S/a	S/a	S/a	S/a	S/a	S/c
1603W14829	SAMEA7293430	PRJEB40238	CIP(R)	ERY(S)	GEN(S)	NAL(R)	STR(S)	TET(R)	0	0	0	0	0	1	U/-	S/G	S/G	S/R	S/A	S/D	S/G	S/A	S/A	S/K	S/K	S/A	S/D	R/I	S/D	S/P	S/a	S/a	S/a	S/a	S/a	S/a	S/c
1603W14955	SAMEA5326632	PRJEB31119	CIP(S)	ERY(S)	GEN(S)	NAL(S)	STR(S)	TET(S)	0	0	0	0	0	0	S/G	S/G	S/G	S/R	S/A	S/D	S/G	S/A	S/A	S/K	S/K	S/A	S/D	S/T	S/D	S/P	S/a	S/a	S/a	S/a	S/a	S/a	S/c
1603W16405	SAMEA5326728	PRJEB31119	CIP(R)	ERY(S)	GEN(S)	NAL(R)	STR(S)	TET(S)	0	0	0	0	0	1	S/G	S/G	S/G	S/R	S/A	S/D	S/G	S/A	S/A	S/K	S/K	S/A	S/D	R/I	S/D	S/P	S/a	S/a	S/a	S/a	S/a	S/a	S/c
1604F37514	SAMEA5326238	PRJEB31119	CIP(S)	ERY(S)	GEN(S)	NAL(S)	STR(S)	TET(S)	0	0	0	0	0	0	S/G	S/G	S/G	S/R	S/A	S/D	S/G	S/A	S/A	S/K	S/K	S/A	S/D	S/T	S/D	S/P	S/a	S/a	S/a	S/a	S/a	S/a	S/c
1604F39060	SAMEA5326711	PRJEB31119	CIP(R)	ERY(S)	GEN(S)	NAL(R)	STR(S)	TET(R)	0	0	0	0	0	1	S/G	S/G	S/G	S/R	S/A	S/D	S/G	S/A	S/A	S/K	S/K	S/A	S/D	R/I	S/D	S/P	S/a	S/a	S/a	S/a	S/a	S/a	S/c
1604F39070	SAMEA5326580	PRJEB31119	CIP(S)	ERY(S)	GEN(S)	NAL(S)	STR(S)	TET(S)	0	0	0	0	0	0	S/G	S/G	S/G	S/R	S/A	S/D	S/G	S/A	S/A	S/K	S/K	S/A	S/D	S/T	S/D	S/P	S/a	S/a	S/a	S/a	S/a	S/a	S/c
1604H1237	SAMEA5326659	PRJEB31119	CIP(S)	ERY(S)	GEN(S)	NAL(S)	STR(S)	TET(S)	0	0	0	0	0	0	S/G	S/G	S/G	S/R	S/A	S/D	S/G	S/A	S/A	S/K	S/K	S/A	S/D	S/T	S/D	S/P	S/a	S/a	S/a	S/a	S/a	S/a	S/c
1604W19812	SAMEA5326570	PRJEB31119	CIP(S)	ERY(S)	GEN(S)	NAL(S)	STR(S)	TET(S)	0	0	0	0	0	0	S/G	S/G	S/G	S/R	S/A	S/D	S/G	S/A	S/A	S/K	S/K	S/A	S/D	S/T	S/D	S/P	S/a	S/a	S/a	S/a	S/a	S/a	S/c
1604W19815	SAMEA5326230	PRJEB31119	CIP(R)	ERY(S)	GEN(S)	NAL(R)	STR(S)	TET(S)	0	0	0	0	0	1	S/G	S/G	S/G	S/R	S/A	S/D	S/G	S/A	S/A	S/K	S/K	S/A	S/D	R/I	S/D	S/P	S/a	S/a	S/a	S/a	S/a	S/a	S/c
1604W19816	SAMEA5326621	PRJEB31119	CIP(R)	ERY(S)	GEN(S)	NAL(R)	STR(S)	TET(S)	0	0	0	0	0	1	S/G	S/G	S/G	S/R	S/A	S/D	S/G	S/A	S/A	S/K	S/K	S/A	S/D	R/I	S/D	S/P	S/a	S/a	S/a	S/a	S/a	S/a	S/c
1605H2966	SAMEA5326522	PRJEB31119	CIP(R)	ERY(S)	GEN(S)	NAL(R)	STR(S)	TET(S)	0	0	0	0	0	1	S/G	S/G	S/G	S/R	S/A	S/D	S/G	S/A	S/A	S/K	S/K	S/A	S/D	R/I	S/D	S/P	S/a	S/a	S/a	S/a	S/a	S/a	S/c
1605H3690	SAMEA5326182	PRJEB31119	CIP(S)	ERY(S)	GEN(S)	NAL(S)	STR(S)	TET(S)	0	0	0	0	0	0	S/G	S/G	S/G	S/R	S/A	S/D	S/G	S/A	S/A	S/K	S/K	S/A	S/D	S/T	S/D	S/P	S/a	S/a	S/a	S/a	S/a	S/a	S/c
1605H6108	SAMEA5326911	PRJEB31119	CIP(R)	ERY(S)	GEN(S)	NAL(R)	STR(S)	TET(S)	0	0	0	0	0	1	S/G	S/G	S/G	S/R	S/A	S/D	S/G	S/A	U/V	S/K	S/K	S/A	S/D	R/I	S/D	S/P	S/a	S/a	S/a	S/a	S/a	S/a	S/c
1605S32609	SAMEA5326627	PRJEB31119	CIP(S)	ERY(S)	GEN(S)	NAL(S)	STR(S)	TET(S)	0	0	0	0	0	0	S/G	S/G	S/G	S/R	S/A	S/D	S/G	S/A	S/A	S/K	S/K	S/A	S/D	S/T	S/D	S/P	S/a	S/a	S/a	S/a	S/a	S/a	S/c
1605T10431	SAMEA5326912	PRJEB31119	CIP(R)	ERY(S)	GEN(S)	NAL(R)	STR(S)	TET(R)	0	0	0	0	0	1	S/G	S/G	S/G	S/R	S/A	S/D	S/G	S/A	U/V	S/K	S/K	S/A	S/D	R/I	S/D	S/P	S/a	S/a	S/a	S/a	S/a	S/a	S/c
1605T10634	SAMEA5326191	PRJEB31119	CIP(S)	ERY(S)	GEN(S)	NAL(S)	STR(S)	TET(S)	0	0	0	0	0	0	S/G	S/G	S/G	S/R	S/A	S/D	S/G	S/A	S/A	S/K	S/K	S/A	S/D	S/T	S/D	S/P	S/a	S/a	S/a	S/a	S/a	S/a	S/c
1605T10635	SAMEA5326951	PRJEB31119	CIP(R)	ERY(S)	GEN(S)	NAL(R)	STR(S)	TET(R)	0	0	0	0	0	1	S/G	S/G	S/G	S/R	S/A	S/D	S/G	S/A	U/V	S/K	S/K	S/A	S/D	R/I	S/D	S/P	S/a	S/a	S/a	S/a	S/a	S/a	S/c
1605T11535	SAMEA5326755	PRJEB31119	CIP(R)	ERY(S)	GEN(S)	NAL(R)	STR(S)	TET(R)	0	0	0	0	0	1	S/G	S/G	S/G	S/R	S/A	S/D	S/G	S/A	U/V	S/K	S/K	S/A	S/D	R/I	S/D	S/P	S/a	S/a	S/a	S/a	S/a	S/a	S/c
1605W21423	SAMEA5326663	PRJEB31119	CIP(R)	ERY(S)	GEN(S)	NAL(R)	STR(S)	TET(R)	0	0	0	0	0	1	S/G	S/G	S/G	S/R	S/A	S/D	S/G	S/A	S/A	S/K	S/K	S/A	S/D	R/I	S/D	S/P	S/a	S/a	S/a	S/a	S/a	S/a	S/c
1605W21486	SAMEA5326469	PRJEB31119	CIP(R)	ERY(S)	GEN(S)	NAL(R)	STR(S)	TET(S)	0	0	0	0	0	1	S/G	S/G	S/G	S/R	S/A	S/D	S/G	S/A	S/A	S/K	S/K	S/A	S/D	R/I	S/D	S/P	S/a	S/a	S/a	S/a	S/a	S/a	S/c
1605W24727	SAMEA5326916	PRJEB31119	CIP(R)	ERY(S)	GEN(S)	NAL(R)	STR(S)	TET(S)	0	0	0	0	0	1	S/G	S/G	S/G	S/R	S/A	S/D	S/G	S/A	U/V	S/K	S/K	S/A	S/D	R/I	S/D	S/P	S/a	S/a	S/a	S/a	S/a	S/a	S/c
1606H6784	SAMEA5326914	PRJEB31119	CIP(S)	ERY(S)	GEN(S)	NAL(S)	STR(S)	TET(S)	0	0	0	0	0	0	S/G	S/G	S/G	S/R	S/A	S/D	S/G	S/A	S/A	S/K	S/K	S/A	S/D	S/T	S/D	S/P	S/a	S/a	S/a	S/a	S/a	S/a	S/c
1606H6785	SAMEA5326915	PRJEB31119	CIP(S)	ERY(S)	GEN(S)	NAL(S)	STR(S)	TET(S)	0	0	0	0	0	0	S/G	S/G	S/G	S/R	S/A	S/D	S/G	S/A	S/A	S/K	S/K	S/A	S/D	S/T	S/D	S/P	S/a	S/a	S/a	S/a	S/a	S/a	S/c
1606H7533	SAMEA5326829	PRJEB31119	CIP(R)	ERY(S)	GEN(S)	NAL(R)	STR(S)	TET(S)	0	0	0	0	0	1	S/G	S/G	S/G	S/R	S/A	S/D	S/G	S/A	S/A	S/K	S/K	S/A	S/D	R/I	S/D	S/P	S/a	S/a	S/a	S/a	S/a	S/a	S/c
1606H7539	SAMEA5326795	PRJEB31119	CIP(R)	ERY(S)	GEN(S)	NAL(R)	STR(S)	TET(S)	0	0	0	0	0	1	S/G	S/G	S/G	S/R	S/A	S/D	S/G	S/A	S/A	S/K	S/K	S/A	S/D	R/I	S/D	S/P	S/a	S/a	S/a	S/a	S/a	S/a	S/c
1606H7614	SAMEA5326735	PRJEB31119	CIP(R)	ERY(S)	GEN(S)	NAL(R)	STR(S)	TET(R)	1	0	0	0	0	1	S/G	S/G	S/G	S/R	S/A	S/D	S/G	S/A	S/A	S/K	S/K	S/A	S/D	R/I	S/D	S/P	S/a	S/a	S/a	S/a	S/a	S/a	R/t
1606H7616	SAMEA5326803	PRJEB31119	CIP(R)	ERY(S)	GEN(S)	NAL(R)	STR(S)	TET(S)	0	0	0	0	0	1	S/G	S/G	S/G	S/R	S/A	S/D	S/G	S/A	S/A	S/K	S/K	S/A	S/D	R/I	S/D	S/P	S/a	S/a	S/a	S/a	S/a	S/a	S/c
1606H7620	SAMEA5326674	PRJEB31119	CIP(S)	ERY(S)	GEN(S)	NAL(S)	STR(S)	TET(S)	0	0	0	0	0	0	S/G	S/G	S/G	S/R	S/A	S/D	S/G	S/A	S/A	S/K	S/K	S/A	S/D	S/T	S/D	S/P	S/a	S/a	S/a	S/a	S/a	S/a	S/c
1606H8429	SAMEA5326156	PRJEB31119	CIP(R)	ERY(S)	GEN(S)	NAL(R)	STR(S)	TET(S)	0	0	0	0	0	1	S/G	S/G	S/G	S/R	S/A	S/D	S/G	S/A	S/A	S/K	S/K	S/A	S/D	R/I	S/D	S/P	S/a	S/a	S/a	S/a	S/a	S/a	S/c
1606H9145	SAMEA7293431	PRJEB40238	CIP(S)	ERY(S)	GEN(S)	NAL(S)	STR(S)	TET(S)	0	0	0	0	0	0	S/G	S/G	S/G	S/R	S/A	S/D	S/G	S/A	S/A	S/K	S/K	S/A	S/D	S/T	S/D	S/P	S/a	S/a	S/a	S/a	S/a	S/a	S/c
1606H9149	SAMEA5326513	PRJEB31119	CIP(S)	ERY(S)	GEN(S)	NAL(S)	STR(S)	TET(S)	0	0	0	0	0	0	S/G	S/G	S/G	S/R	S/A	S/D	S/G	S/A	U/V	S/K	S/K	S/A	S/D	S/T	S/D	S/P	S/a	S/a	S/a	S/a	S/a	S/a	S/c
1606H9150	SAMEA5326189	PRJEB31119	CIP(S)	ERY(S)	GEN(S)	NAL(S)	STR(S)	TET(S)	0	0	0	0	0	0	S/G	S/G	S/G	S/R	S/A	S/D	S/G	S/A	S/A	S/K	S/K	S/A	S/D	S/T	S/D	S/P	S/a	S/a	S/a	S/a	S/a	S/a	S/c
1606H9222	SAMEA5326655	PRJEB31119	CIP(S)	ERY(S)	GEN(S)	NAL(S)	STR(S)	TET(S)	0	0	0	0	0	0	S/G	S/G	S/G	S/R	S/A	S/D	S/G	S/A	S/A	S/K	S/K	S/A	S/D	S/T	S/D	S/P	S/a	S/a	S/a	S/a	S/a	S/a	S/c
1606H9224	SAMEA7293432	PRJEB40238	CIP(S)	ERY(S)	GEN(S)	NAL(S)	STR(S)	TET(S)	0	0	0	0	0	0	S/G	S/G	S/G	S/R	S/A	S/D	S/G	S/A	S/A	S/K	S/K	S/A	S/D	S/T	S/D	S/P	S/a	S/a	S/a	S/a	S/a	S/a	S/c
1606H9227	SAMEA5326584	PRJEB31119	CIP(S)	ERY(S)	GEN(S)	NAL(S)	STR(S)	TET(S)	0	0	0	0	0	0	S/G	S/G	S/G	S/R	S/A	S/D	S/G	S/A	S/A	S/K	S/K	S/A	S/D	S/T	S/D	S/P	S/a	S/a	S/a	S/a	S/a	S/a	S/c
1606H9650	SAMEA7293433	PRJEB40238	CIP(S)	ERY(S)	GEN(S)	NAL(S)	STR(S)	TET(S)	0	0	0	0	0	0	S/G	S/G	S/G	S/R	S/A	S/D	S/G	S/A	U/V	S/K	S/K	S/A	S/D	S/T	S/D	S/P	S/a	S/a	S/a	S/a	S/a	S/a	S/c
1606T13898_1	SAMEA7293434	PRJEB40238	CIP(R)	ERY(S)	GEN(S)	NAL(R)	STR(S)	TET(R)	0	0	0	0	0	1	S/G	S/G	S/G	S/R	S/A	S/D	S/G	S/A	S/A	S/K	S/K	S/A	S/D	R/I	S/D	S/P	S/a	S/a	S/a	S/a	S/a	S/a	S/c
1606T15484	SAMEA7293435	PRJEB40238	CIP(R)	ERY(S)	GEN(S)	NAL(R)	STR(S)	TET(R)	0	0	0	0	0	1	S/G	S/G	S/G	S/R	S/A	S/D	S/G	S/A	S/A	S/K	S/K	S/A	S/D	R/I	S/D	S/P	S/a	S/a	S/a	S/a	S/a	S/a	S/c
1606T15485	SAMEA5326801	PRJEB31119	CIP(R)	ERY(S)	GEN(S)	NAL(R)	STR(S)	TET(S)	0	0	0	0	0	1	S/G	S/G	S/G	S/R	S/A	S/D	S/G	S/A	S/A	S/K	S/K	S/A	S/D	R/I	S/D	S/P	S/a	S/a	S/a	S/a	S/a	S/a	S/c
1606T15492	SAMEA5326559	PRJEB31119	CIP(S)	ERY(S)	GEN(S)	NAL(S)	STR(S)	TET(S)	0	0	0	0	0	0	S/G	S/G	S/G	S/R	S/A	S/D	S/G	S/A	S/A	S/K	S/K	S/A	S/D	S/T	S/D	S/P	S/a	S/a	S/a	S/a	S/a	S/a	S/c
1606T15494	SAMEA5326348	PRJEB31119	CIP(S)	ERY(S)	GEN(S)	NAL(S)	STR(S)	TET(S)	0	0	0	0	0	0	U/-	S/G	S/G	S/R	S/A	S/D	S/G	S/A	S/A	S/K	S/K	S/A	S/D	S/T	S/D	S/P	S/a	S/a	S/a	S/a	S/a	S/a	S/c
1607H10343	SAMEA5326723	PRJEB31119	CIP(S)	ERY(S)	GEN(S)	NAL(S)	STR(S)	TET(S)	0	0	0	0	0	0	S/G	S/G	S/G	S/R	S/A	S/D	S/G	S/A	S/A	S/K	S/K	S/A	S/D	S/T	S/D	S/P	S/a	S/a	S/a	S/a	S/a	S/a	S/c
1607H10348	SAMEA5326668	PRJEB31119	CIP(S)	ERY(S)	GEN(S)	NAL(S)	STR(S)	TET(S)	0	0	0	0	0	0	S/G	S/G	S/G	S/R	S/A	S/D	S/G	S/A	S/A	S/K	S/K	S/A	S/D	S/T	S/D	S/P	S/a	S/a	S/a	S/a	S/a	S/a	S/c
1607H10349	SAMEA5326702	PRJEB31119	CIP(S)	ERY(S)	GEN(S)	NAL(S)	STR(S)	TET(S)	0	0	0	0	0	0	S/G	S/G	S/G	S/R	S/A	S/D	S/G	S/A	S/A	S/K	S/K	S/A	S/D	S/T	S/D	S/P	S/a	S/a	S/a	S/a	S/a	S/a	S/c
1607H10352	SAMEA5326536	PRJEB31119	CIP(S)	ERY(S)	GEN(S)	NAL(S)	STR(S)	TET(S)	0	0	0	0	0	0	S/G	S/G	S/G	S/R	S/A	S/D	S/G	S/A	S/A	S/K	S/K	S/A	S/D	S/T	S/D	S/P	S/a	S/a	S/a	S/a	S/a	S/a	S/c
1607H10354	SAMEA5326370	PRJEB31119	CIP(S)	ERY(S)	GEN(S)	NAL(S)	STR(S)	TET(S)	0	0	0	0	0	0	S/G	S/G	S/G	S/R	S/A	S/D	S/G	S/A	S/A	S/K	S/K	S/A	S/D	S/T	S/D	S/P	S/a	S/a	S/a	S/a	S/a	S/a	S/c
1607H10355	SAMEA5326780	PRJEB31119	CIP(S)	ERY(S)	GEN(S)	NAL(S)	STR(S)	TET(S)	0	0	0	0	0	0	S/G	S/G	S/G	S/R	S/A	S/D	S/G	S/A	S/A	S/K	S/K	S/A	S/D	S/T	S/D	S/P	S/a	S/a	S/a	S/a	S/a	S/a	S/c
1607H10356	SAMEA5326587	PRJEB31119	CIP(S)	ERY(S)	GEN(S)	NAL(S)	STR(S)	TET(S)	0	0	0	0	0	0	S/G	S/G	S/G	S/R	S/A	S/D	S/G	S/A	S/A	S/K	S/K	S/A	S/D	S/T	S/D	S/P	S/a	S/a	S/a	S/a	S/a	S/a	S/c
1607H10363	SAMEA5326328	PRJEB31119	CIP(S)	ERY(S)	GEN(S)	NAL(S)	STR(S)	TET(S)	0	0	0	0	0	0	S/G	S/G	S/G	S/R	S/A	S/D	S/G	S/A	S/A	S/K	S/K	S/A	S/D	S/T	S/D	S/P	S/a	S/a	S/a	S/a	S/a	S/a	S/c
1607H10467	SAMEA5326384	PRJEB31119	CIP(S)	ERY(S)	GEN(S)	NAL(S)	STR(S)	TET(S)	0	0	0	0	0	0	S/G	S/G	S/G	S/R	S/A	S/D	S/G	S/A	S/A	S/K	S/K	S/A	S/D	S/T	S/D	S/P	S/a	S/a	S/a	S/a	S/a	S/a	S/c
1607H10474	SAMEA5326560	PRJEB31119	CIP(R)	ERY(S)	GEN(S)	NAL(R)	STR(S)	TET(R)	0	0	0	0	0	1	S/G	S/G	S/G	S/R	S/A	S/D	S/G	S/A	S/A	S/K	S/K	S/A	S/D	R/I	S/D	S/P	S/a	S/a	S/a	S/a	S/a	S/a	S/c
1607H10475	SAMEA5326406	PRJEB31119	CIP(S)	ERY(S)	GEN(S)	NAL(S)	STR(S)	TET(S)	0	0	0	0	0	0	S/G	S/G	S/G	S/R	S/A	S/D	S/G	S/A	S/A	S/K	S/K	S/A	S/D	S/T	S/D	S/P	S/a	S/a	S/a	S/a	S/a	S/a	S/c
1607H11041	SAMEA5326537	PRJEB31119	CIP(S)	ERY(S)	GEN(S)	NAL(S)	STR(S)	TET(S)	0	0	0	0	0	0	S/G	S/G	S/G	S/R	S/A	S/D	S/G	S/A	S/A	S/K	S/K	S/A	S/D	S/T	S/D	S/P	S/a	S/a	S/a	S/a	S/a	S/a	S/c
1607H11044	SAMEA5326921	PRJEB31119	CIP(S)	ERY(S)	GEN(S)	NAL(S)	STR(S)	TET(S)	0	0	0	0	0	0	S/G	S/G	S/G	S/R	S/A	S/D	S/G	S/A	S/A	S/K	S/K	S/A	S/D	S/T	S/D	S/P	S/a	S/a	S/a	S/a	S/a	S/a	S/c
1607H11045	SAMEA5326538	PRJEB31119	CIP(S)	ERY(S)	GEN(S)	NAL(S)	STR(S)	TET(S)	0	0	0	0	0	0	S/G	S/G	S/G	S/R	S/A	S/D	S/G	S/A	S/A	S/K	S/K	S/A	S/D	S/T	S/D	S/P	S/a	S/a	S/a	S/a	S/a	S/a	S/c
1607H11048	SAMEA5326922	PRJEB31119	CIP(S)	ERY(S)	GEN(S)	NAL(S)	STR(S)	TET(S)	0	0	0	0	0	0	S/G	S/G	S/G	S/R	S/A	S/D	S/G	S/A	S/A	S/K	S/K	S/A	S/D	S/T	S/D	S/P	S/a	S/a	S/a	S/a	S/a	S/a	S/c
1607H11050	SAMEA5326593	PRJEB31119	CIP(S)	ERY(S)	GEN(S)	NAL(S)	STR(S)	TET(S)	0	0	0	0	0	0	S/G	S/G	S/G	S/R	S/A	S/D	S/G	S/A	S/A	S/K	S/K	S/A	S/D	S/T	S/D	S/P	S/a	S/a	S/a	S/a	S/a	S/a	S/c
1607H11065	SAMEA5326539	PRJEB31119	CIP(S)	ERY(S)	GEN(S)	NAL(S)	STR(S)	TET(S)	0	0	0	0	0	0	S/G	S/G	S/G	S/R	S/A	S/D	S/G	S/A	S/A	S/K	S/K	S/A	S/D	S/T	S/D	S/P	S/a	S/a	S/a	S/a	S/a	S/a	S/c
1607H11066	SAMEA5326277	PRJEB31119	CIP(S)	ERY(S)	GEN(S)	NAL(S)	STR(S)	TET(S)	0	0	0	0	0	0	S/G	S/G	S/G	S/R	S/A	S/D	S/G	S/A	S/A	S/K	S/K	S/A	S/D	S/T	S/D	S/P	S/a	S/a	S/a	S/a	S/a	S/a	S/c
1607H11067	SAMEA5326541	PRJEB31119	CIP(S)	ERY(S)	GEN(S)	NAL(S)	STR(S)	TET(S)	0	0	0	0	0	0	S/G	S/G	S/G	S/R	S/A	S/D	S/G	S/A	S/A	S/K	S/K	S/A	S/D	S/T	S/D	S/P	S/a	S/a	S/a	S/a	S/a	S/a	S/c
1607H11070	SAMEA5326634	PRJEB31119	CIP(S)	ERY(S)	GEN(S)	NAL(S)	STR(S)	TET(S)	0	0	0	0	0	0	S/G	S/G	S/G	S/R	S/A	S/D	S/G	S/A	S/A	S/K	S/K	S/A	S/D	S/T	S/D	S/P	S/a	S/a	S/a	S/a	S/a	S/a	S/c
1607H11071	SAMEA5326278	PRJEB31119	CIP(S)	ERY(S)	GEN(S)	NAL(S)	STR(S)	TET(S)	0	0	0	0	0	0	S/G	S/G	S/G	S/R	S/A	S/D	S/G	S/A	S/A	S/K	S/K	S/A	S/D	S/T	S/D	S/P	S/a	S/a	S/a	S/a	S/a	S/a	S/c
1607H11079	SAMEA5326243	PRJEB31119	CIP(S)	ERY(S)	GEN(S)	NAL(S)	STR(S)	TET(S)	0	0	0	0	0	0	S/G	S/G	S/G	S/R	S/A	S/D	S/G	S/A	S/A	S/K	S/K	S/A	S/D	S/T	S/D	S/P	S/a	S/a	S/a	S/a	S/a	S/a	S/c
1607H11081	SAMEA5326910	PRJEB31119	CIP(R)	ERY(S)	GEN(S)	NAL(R)	STR(S)	TET(R)	0	0	0	0	0	1	S/G	S/G	S/G	S/R	S/A	S/D	S/G	S/A	U/V	S/K	S/K	S/A	S/D	R/I	S/D	S/P	S/a	S/a	S/a	S/a	S/a	S/a	S/c
1607H11101	SAMEA7293436	PRJEB40238	CIP(S)	ERY(S)	GEN(S)	NAL(S)	STR(S)	TET(S)	0	0	0	0	0	0	S/G	S/G	S/G	S/R	S/A	S/D	S/G	S/A	S/A	S/K	S/K	S/A	S/D	S/T	S/D	S/P	S/a	S/a	S/a	S/a	S/a	S/a	S/c
1607H11104	SAMEA5326445	PRJEB31119	CIP(S)	ERY(S)	GEN(S)	NAL(S)	STR(S)	TET(S)	0	0	0	0	0	0	S/G	S/G	S/G	S/R	S/A	S/D	S/G	S/A	S/A	S/K	S/K	S/A	S/D	S/T	S/D	S/P	S/a	S/a	S/a	S/a	S/a	S/a	S/c
1607H12846	SAMEA5326521	PRJEB31119	CIP(R)	ERY(S)	GEN(S)	NAL(R)	STR(S)	TET(R)	0	0	0	0	0	1	S/G	S/G	S/G	S/R	S/A	S/D	S/G	S/A	S/A	S/K	S/K	S/A	S/D	R/I	S/D	S/P	S/a	S/a	S/a	S/a	S/a	S/a	S/c
1607H9146	SAMEA5326676	PRJEB31119	CIP(S)	ERY(S)	GEN(S)	NAL(S)	STR(S)	TET(S)	0	0	0	0	0	0	S/G	S/G	S/G	S/R	S/A	S/D	S/G	S/A	S/A	S/K	S/K	S/A	S/D	S/T	S/D	S/P	S/a	S/a	S/a	S/a	S/a	S/a	S/c
1607H9643	SAMEA5326387	PRJEB31119	CIP(S)	ERY(S)	GEN(S)	NAL(S)	STR(S)	TET(S)	0	0	0	0	0	0	S/G	S/G	S/G	S/R	S/A	S/D	S/G	S/A	S/A	S/K	S/K	S/A	S/D	S/T	S/D	S/P	S/a	S/a	S/a	S/a	S/a	S/a	S/c
1607H9654	SAMEA5326491	PRJEB31119	CIP(S)	ERY(S)	GEN(S)	NAL(S)	STR(S)	TET(S)	0	0	0	0	0	0	U/-	S/G	S/G	S/R	S/A	S/D	S/G	S/A	S/A	S/K	S/K	S/A	S/D	S/T	S/D	S/P	S/a	S/a	S/a	S/a	S/a	S/a	S/c
1607H9655	SAMEA5326675	PRJEB31119	CIP(S)	ERY(S)	GEN(S)	NAL(S)	STR(S)	TET(S)	0	0	0	0	0	0	S/G	S/G	S/G	S/R	S/A	S/D	S/G	S/A	S/A	S/K	S/K	S/A	S/D	S/T	S/D	S/P	S/a	S/a	S/a	S/a	S/a	S/a	S/c
1607H9659	SAMEA5326588	PRJEB31119	CIP(S)	ERY(S)	GEN(S)	NAL(S)	STR(S)	TET(S)	0	0	0	0	0	0	S/G	S/G	S/G	S/R	S/A	S/D	S/G	S/A	S/A	S/K	S/K	S/A	S/D	S/T	S/D	S/P	S/a	S/a	S/a	S/a	S/a	S/a	S/c
1607H9660	SAMEA5326730	PRJEB31119	CIP(S)	ERY(S)	GEN(S)	NAL(S)	STR(S)	TET(S)	0	0	0	0	0	0	S/G	S/G	S/G	S/R	S/A	S/D	S/G	S/A	S/A	S/K	S/K	S/A	S/D	S/T	S/D	S/P	S/a	S/a	S/a	S/a	S/a	S/a	S/c
1607H9661	SAMEA5326264	PRJEB31119	CIP(R)	ERY(S)	GEN(S)	NAL(R)	STR(S)	TET(S)	0	0	0	0	0	1	S/G	S/G	S/G	S/R	S/A	S/D	S/G	S/A	S/A	S/K	S/K	S/A	S/D	R/I	S/D	R/S	S/a	S/a	S/a	S/a	S/a	S/a	S/c
1607H9665	SAMEA5326933	PRJEB31119	CIP(R)	ERY(S)	GEN(S)	NAL(R)	STR(S)	TET(S)	0	0	0	0	0	1	S/G	S/G	S/G	S/R	S/A	S/D	S/G	S/A	S/A	S/K	S/K	S/A	S/D	R/I	S/D	S/P	S/a	S/a	S/a	S/a	S/a	S/a	S/c
1607W28335	SAMEA7293437	PRJEB40238	CIP(R)	ERY(S)	GEN(S)	NAL(R)	STR(S)	TET(R)	0	0	0	0	0	1	S/G	S/G	S/G	S/R	S/A	S/D	S/G	S/A	S/A	S/K	S/K	S/A	S/D	R/I	S/D	S/P	S/a	S/a	S/a	S/a	S/a	S/a	S/c
1607W28872	SAMEA7293438	PRJEB40238	CIP(R)	ERY(S)	GEN(S)	NAL(R)	STR(S)	TET(R)	0	0	0	0	0	1	U/-	S/G	S/G	S/R	S/A	S/D	S/G	S/A	S/A	S/K	S/K	S/A	S/D	R/I	S/D	S/P	S/a	S/a	S/a	S/a	S/a	S/a	S/c
1607W29446	SAMEA5326557	PRJEB31119	CIP(S)	ERY(S)	GEN(S)	NAL(S)	STR(S)	TET(S)	0	0	0	0	0	0	S/G	S/G	S/G	S/R	S/A	S/D	S/G	S/A	S/A	S/K	S/K	S/A	S/D	S/T	S/D	S/P	S/a	S/a	S/a	S/a	S/a	S/a	S/c
1607W29447	SAMEA5326626	PRJEB31119	CIP(R)	ERY(S)	GEN(S)	NAL(R)	STR(S)	TET(S)	0	0	0	0	0	1	S/G	S/G	S/G	S/R	S/A	S/D	S/G	S/A	S/A	S/K	S/K	S/A	S/D	R/I	S/D	S/P	S/a	S/a	S/a	S/a	S/a	S/a	S/c
1608F49121	SAMEA5326329	PRJEB31119	CIP(S)	ERY(S)	GEN(S)	NAL(S)	STR(S)	TET(S)	0	0	0	0	0	0	S/G	S/G	S/G	S/R	S/A	S/D	S/G	S/A	S/A	S/K	S/K	S/A	S/D	S/T	S/D	S/P	S/a	S/a	S/a	S/a	S/a	S/a	S/c
1608F49366	SAMEA5326276	PRJEB31119	CIP(S)	ERY(S)	GEN(S)	NAL(S)	STR(S)	TET(S)	0	0	0	0	0	0	S/G	S/G	S/G	S/R	S/A	S/D	S/G	S/A	S/A	S/K	S/K	S/A	S/D	S/T	S/D	S/P	S/a	S/a	S/a	S/a	S/a	S/a	S/c
1608F49367	SAMEA5326334	PRJEB31119	CIP(S)	ERY(S)	GEN(S)	NAL(S)	STR(S)	TET(S)	0	0	0	0	0	0	S/G	S/G	S/G	S/R	S/A	S/D	S/G	S/A	S/A	S/K	S/K	S/A	S/D	S/T	S/D	S/P	S/a	S/a	S/a	S/a	S/a	S/a	S/c
1608F49368	SAMEA5326544	PRJEB31119	CIP(S)	ERY(S)	GEN(S)	NAL(S)	STR(S)	TET(S)	0	0	0	0	0	0	S/G	S/G	S/G	S/R	S/A	S/D	S/G	S/A	S/A	S/K	S/K	S/A	S/D	S/T	S/D	S/P	S/a	S/a	S/a	S/a	S/a	S/a	S/c
1608F49371	SAMEA5326667	PRJEB31119	CIP(R)	ERY(S)	GEN(S)	NAL(R)	STR(S)	TET(R)	0	0	0	0	0	1	S/G	S/G	S/G	S/R	S/A	S/D	S/G	S/A	S/A	S/K	S/K	S/A	S/D	R/I	S/D	S/P	S/a	S/a	S/a	S/a	S/a	S/a	S/c
1608F50069	SAMEA5326568	PRJEB31119	CIP(S)	ERY(S)	GEN(S)	NAL(S)	STR(S)	TET(S)	0	0	0	0	0	0	S/G	S/G	S/G	S/R	S/A	S/D	S/G	S/A	S/A	S/K	S/K	S/A	S/D	S/T	S/D	S/P	S/a	S/a	S/a	S/a	S/a	S/a	S/c
1608F50074	SAMEA5326160	PRJEB31119	CIP(R)	ERY(S)	GEN(S)	NAL(R)	STR(S)	TET(S)	0	0	0	0	0	1	S/G	S/G	S/G	S/R	S/A	S/D	S/G	S/A	S/A	S/K	S/K	S/A	S/D	R/I	S/D	S/P	S/a	S/a	S/a	S/a	S/a	S/a	S/c
1608F50077_1	SAMEA7293439	PRJEB40238	CIP(R)	ERY(S)	GEN(S)	NAL(R)	STR(S)	TET(R)	0	0	0	0	0	1	S/G	S/G	S/G	S/R	S/A	S/D	S/G	S/A	S/A	S/K	S/K	S/A	S/D	R/I	S/D	S/P	S/a	S/a	S/a	S/a	S/a	S/a	S/c
1608F51267	SAMEA5326302	PRJEB31119	CIP(S)	ERY(S)	GEN(S)	NAL(S)	STR(R)	TET(S)	0	0	0	0	1	0	S/G	S/G	S/G	S/R	S/A	S/D	S/G	S/A	S/A	R/R	S/K	S/A	S/D	S/T	S/D	S/P	S/a	S/a	S/a	S/a	S/a	S/a	S/c
1608F51272	SAMEA5326749	PRJEB31119	CIP(S)	ERY(S)	GEN(S)	NAL(S)	STR(S)	TET(R)	0	0	0	0	0	0	S/G	S/G	S/G	S/R	S/A	S/D	S/G	S/A	S/A	S/K	S/K	S/A	S/D	S/T	S/D	S/P	S/a	S/a	S/a	S/a	S/a	S/a	S/c
1608H12844	SAMEA5326616	PRJEB31119	CIP(S)	ERY(S)	GEN(S)	NAL(S)	STR(S)	TET(S)	0	0	0	0	0	0	S/G	S/G	S/G	S/R	S/A	S/D	S/G	S/A	U/V	S/K	S/K	S/A	S/D	S/T	S/D	S/P	S/a	S/a	S/a	S/a	S/a	S/a	S/c
1608H12849	SAMEA5326462	PRJEB31119	CIP(R)	ERY(S)	GEN(S)	NAL(R)	STR(S)	TET(S)	0	0	0	0	0	1	S/G	S/G	S/G	S/R	S/A	S/D	S/G	S/A	S/A	S/K	S/K	S/A	S/D	R/I	S/D	S/P	S/a	S/a	S/a	S/a	S/a	S/a	S/c
1608H12852	SAMEA5326342	PRJEB31119	CIP(S)	ERY(S)	GEN(S)	NAL(S)	STR(S)	TET(S)	0	0	0	0	0	0	S/G	S/G	S/G	S/R	S/A	S/D	S/G	S/A	S/A	S/K	S/K	S/A	S/D	S/T	S/D	S/P	S/a	S/a	S/a	S/a	S/a	S/a	S/c
1608H13533	SAMEA5326631	PRJEB31119	CIP(R)	ERY(S)	GEN(S)	NAL(R)	STR(S)	TET(S)	0	0	0	0	0	1	S/G	S/G	S/G	S/R	S/A	S/D	S/G	S/A	S/A	S/K	S/K	S/A	S/D	R/I	S/D	S/P	S/a	S/a	S/a	S/a	S/a	S/a	S/c
1608H13542_1	SAMEA7293440	PRJEB40238	CIP(R)	ERY(S)	GEN(S)	NAL(R)	STR(S)	TET(S)	0	0	0	0	0	1	S/G	S/G	S/G	S/R	S/A	S/D	S/G	S/A	S/A	S/K	S/K	S/A	S/D	R/I	S/D	S/P	S/a	S/a	S/a	S/a	S/a	S/a	S/c
1608H13543	SAMEA5326891	PRJEB31119	CIP(S)	ERY(S)	GEN(S)	NAL(S)	STR(S)	TET(S)	0	0	0	0	0	0	S/G	S/G	S/G	S/R	S/A	S/D	S/G	S/A	S/A	S/K	S/K	S/A	S/D	S/T	S/D	S/P	S/a	S/a	S/a	S/a	S/a	S/a	S/c
1608H13545	SAMEA5326190	PRJEB31119	CIP(S)	ERY(S)	GEN(S)	NAL(S)	STR(S)	TET(S)	0	0	0	0	0	0	S/G	S/G	S/G	S/R	S/A	S/D	S/G	S/A	S/A	S/K	S/K	S/A	S/D	S/T	S/D	S/P	S/a	S/a	S/a	S/a	S/a	S/a	S/c
1608H13548_1	SAMEA7293441	PRJEB40238	CIP(R)	ERY(S)	GEN(S)	NAL(R)	STR(S)	TET(R)	0	0	0	0	0	1	S/G	S/G	S/G	S/R	S/A	S/D	S/G	S/A	S/A	S/K	S/K	S/A	S/D	R/I	S/D	S/P	S/a	S/a	S/a	S/a	S/a	S/a	S/c
1608H13552	SAMEA5326860	PRJEB31119	CIP(R)	ERY(S)	GEN(S)	NAL(R)	STR(S)	TET(S)	0	0	0	0	0	1	S/G	S/G	S/G	S/R	S/A	S/D	S/G	S/A	S/A	S/K	S/K	S/A	S/D	R/I	S/D	S/P	S/a	S/a	S/a	S/a	S/a	S/a	S/c
1608H14389	SAMEA5326266	PRJEB31119	CIP(R)	ERY(S)	GEN(S)	NAL(R)	STR(S)	TET(S)	0	0	0	0	0	1	S/G	S/G	S/G	S/R	S/A	S/D	S/G	S/A	S/A	S/K	S/K	S/A	S/D	R/I	S/D	R/S	S/a	S/a	S/a	S/a	S/a	S/a	S/c
1608H14395	SAMEA5326636	PRJEB31119	CIP(R)	ERY(S)	GEN(S)	NAL(R)	STR(S)	TET(S)	0	0	0	0	0	1	S/G	S/G	S/G	S/R	S/A	S/D	S/G	S/A	S/A	S/K	S/K	S/A	S/D	R/I	S/D	S/P	S/a	S/a	S/a	S/a	S/a	S/a	S/c
1608H14400	SAMEA5326785	PRJEB31119	CIP(S)	ERY(S)	GEN(S)	NAL(S)	STR(S)	TET(S)	0	0	0	0	0	0	S/G	S/G	S/G	S/R	S/A	S/D	S/G	S/A	S/A	S/K	S/K	S/A	S/D	S/T	S/D	S/P	S/a	S/a	S/a	S/a	S/a	S/a	S/c
1608H14600	SAMEA5326446	PRJEB31119	CIP(S)	ERY(S)	GEN(S)	NAL(S)	STR(S)	TET(S)	0	0	0	0	0	0	S/G	S/G	S/G	S/R	S/A	S/D	S/G	S/A	S/A	S/K	S/K	S/A	S/D	S/T	S/D	S/P	S/a	S/a	S/a	S/a	S/a	S/a	S/c
1608H14601	SAMEA5326272	PRJEB31119	CIP(R)	ERY(S)	GEN(S)	NAL(R)	STR(S)	TET(S)	0	0	0	0	0	1	S/G	S/G	S/G	S/R	S/A	S/D	S/G	S/A	S/A	S/K	S/K	S/A	S/D	R/I	S/D	R/S	S/a	S/a	S/a	S/a	S/a	S/a	S/c
1608H14603	SAMEA5326258	PRJEB31119	CIP(R)	ERY(S)	GEN(S)	NAL(R)	STR(S)	TET(S)	0	0	0	0	0	1	S/G	S/G	S/G	S/R	S/A	S/D	S/G	S/A	S/A	S/K	S/K	S/A	S/D	R/I	S/D	R/S	S/a	S/a	S/a	S/a	S/a	S/a	S/c
1608M22122	SAMEA5326688	PRJEB31119	CIP(S)	ERY(S)	GEN(S)	NAL(S)	STR(S)	TET(S)	0	0	0	0	0	0	S/G	S/G	S/G	S/R	S/A	S/D	S/G	S/A	S/A	S/K	S/K	S/A	S/D	S/T	S/D	S/P	S/a	S/a	S/a	S/a	S/a	S/a	S/c
1608M23731	SAMEA5326386	PRJEB31119	CIP(S)	ERY(S)	GEN(S)	NAL(S)	STR(S)	TET(S)	0	0	0	0	0	0	S/G	S/G	S/G	S/R	S/A	S/D	S/G	S/A	S/A	S/K	S/K	S/A	S/D	S/T	S/D	S/P	S/a	S/a	S/a	S/a	S/a	S/a	S/c
1608M23732	SAMEA5326166	PRJEB31119	CIP(S)	ERY(S)	GEN(S)	NAL(S)	STR(S)	TET(S)	0	0	0	0	0	0	S/G	S/G	S/G	S/R	S/A	S/D	S/G	S/A	S/A	S/K	S/K	S/A	S/D	S/T	S/D	S/P	S/a	S/a	S/a	S/a	S/a	S/a	S/c
1608M23736	SAMEA5326565	PRJEB31119	CIP(S)	ERY(S)	GEN(S)	NAL(S)	STR(S)	TET(S)	0	0	0	0	0	0	S/G	S/G	S/G	S/R	S/A	S/D	S/G	S/A	S/A	S/K	S/K	S/A	S/D	S/T	S/D	S/P	S/a	S/a	S/a	S/a	S/a	S/a	S/c
1608S36557	SAMEA5326690	PRJEB31119	CIP(S)	ERY(S)	GEN(S)	NAL(S)	STR(S)	TET(S)	0	0	0	0	0	0	S/G	S/G	S/G	S/R	S/A	S/D	S/G	S/A	S/A	S/K	S/K	S/A	S/D	S/T	S/D	S/P	S/a	S/a	S/a	S/a	S/a	S/a	S/c
1608S37545	SAMEA5326658	PRJEB31119	CIP(S)	ERY(S)	GEN(S)	NAL(S)	STR(S)	TET(S)	0	0	0	0	0	0	S/G	S/G	S/G	S/R	S/A	S/D	S/G	S/A	S/A	S/K	S/K	S/A	S/D	S/T	S/D	S/P	S/a	S/a	S/a	S/a	S/a	S/a	S/c
1608S37546	SAMEA5326464	PRJEB31119	CIP(R)	ERY(S)	GEN(S)	NAL(R)	STR(S)	TET(S)	0	0	0	0	0	1	S/G	S/G	S/G	S/R	S/A	S/D	S/G	S/A	S/A	S/K	S/K	S/A	S/D	R/I	S/D	S/P	S/a	S/a	S/a	S/a	S/a	S/a	S/c
1608S37547	SAMEA5326395	PRJEB31119	CIP(S)	ERY(S)	GEN(S)	NAL(S)	STR(S)	TET(S)	0	0	0	0	0	0	S/G	S/G	S/G	S/R	S/A	S/D	S/G	S/A	S/A	S/K	S/K	S/A	S/D	S/T	S/D	S/P	S/a	S/a	S/a	S/a	S/a	S/a	S/c
1608S37548	SAMEA5326635	PRJEB31119	CIP(R)	ERY(S)	GEN(S)	NAL(R)	STR(S)	TET(S)	0	0	0	0	0	1	S/G	S/G	S/G	S/R	S/A	S/D	S/G	S/A	S/A	S/K	S/K	S/A	S/D	R/I	S/D	S/P	S/a	S/a	S/a	S/a	S/a	S/a	S/c
1608T19872	SAMEA5326461	PRJEB31119	CIP(R)	ERY(S)	GEN(S)	NAL(R)	STR(S)	TET(S)	0	0	0	0	0	1	S/G	S/G	S/G	S/R	S/A	S/D	S/G	S/A	S/A	S/K	S/K	S/A	S/D	R/I	S/D	S/P	S/a	S/a	S/a	S/a	S/a	S/a	S/c
1608T20893	SAMEA5326736	PRJEB31119	CIP(S)	ERY(S)	GEN(S)	NAL(S)	STR(S)	TET(S)	0	0	0	0	0	0	S/G	S/G	S/G	S/R	S/A	S/D	S/G	S/A	U/V	S/K	S/K	S/A	S/D	S/T	S/D	S/P	S/a	S/a	S/a	S/a	S/a	S/a	S/c
1608T20903	SAMEA5326830	PRJEB31119	CIP(S)	ERY(S)	GEN(S)	NAL(S)	STR(S)	TET(S)	0	0	0	1 (OBS)	0	0	S/G	S/G	S/G	S/R	S/A	R/N (OBS giver ikke resistens. Se tabel 3over mutationer + gener)	S/G	S/A	S/A	S/K	S/K	S/A	S/D	S/T	S/D	S/P	S/a	S/a	S/a	S/a	S/a	S/a	S/c
1608T20922	SAMEA5326543	PRJEB31119	CIP(S)	ERY(S)	GEN(S)	NAL(S)	STR(S)	TET(S)	0	0	0	0	0	0	S/G	S/G	S/G	S/R	S/A	S/D	S/G	S/A	S/A	S/K	S/K	S/A	S/D	S/T	S/D	S/P	S/a	S/a	S/a	S/a	S/a	S/a	S/c
1608T20937	SAMEA5326485	PRJEB31119	CIP(R)	ERY(S)	GEN(S)	NAL(R)	STR(S)	TET(R)	0	0	0	0	0	1	S/G	S/G	S/G	S/R	S/A	S/D	S/G	S/A	S/A	S/K	S/K	S/A	S/D	R/I	S/D	S/P	S/a	S/a	S/a	S/a	S/a	S/a	S/c
1608T22240	SAMEA5326811	PRJEB31119	CIP(S)	ERY(S)	GEN(S)	NAL(S)	STR(S)	TET(S)	0	0	0	0	0	0	S/G	S/G	S/G	S/R	S/A	S/D	S/G	S/A	S/A	S/K	S/K	S/A	S/D	S/T	S/D	S/P	S/a	S/a	S/a	S/a	S/a	S/a	S/c
1608T22241	SAMEA5326687	PRJEB31119	CIP(S)	ERY(S)	GEN(S)	NAL(S)	STR(S)	TET(S)	0	0	0	0	0	0	S/G	S/G	S/G	S/R	S/A	S/D	S/G	S/A	S/A	S/K	S/K	S/A	S/D	S/T	S/D	S/P	S/a	S/a	S/a	S/a	S/a	S/a	S/c
1608T22493	SAMEA5326689	PRJEB31119	CIP(S)	ERY(S)	GEN(S)	NAL(S)	STR(S)	TET(S)	0	0	0	0	0	0	S/G	S/G	S/G	S/R	S/A	S/D	S/G	S/A	S/A	S/K	S/K	S/A	S/D	S/T	S/D	S/P	S/a	S/a	S/a	S/a	S/a	S/a	S/c
1608W30873	SAMEA5326530	PRJEB31119	CIP(S)	ERY(S)	GEN(S)	NAL(S)	STR(S)	TET(S)	0	0	0	0	0	0	S/G	S/G	S/G	S/R	S/A	S/D	S/G	S/A	S/A	S/K	S/K	S/A	S/D	S/T	S/D	S/P	S/a	S/a	S/a	S/a	S/a	S/a	S/c
1608W31436	SAMEA5326404	PRJEB31119	CIP(S)	ERY(S)	GEN(S)	NAL(S)	STR(S)	TET(S)	0	0	0	0	0	0	S/G	S/G	S/G	S/R	S/A	S/D	S/G	S/A	S/A	S/K	S/K	S/A	S/D	S/T	S/D	S/P	S/a	S/a	S/a	S/a	S/a	S/a	S/c
1608W31518	SAMEA5326569	PRJEB31119	CIP(S)	ERY(S)	GEN(S)	NAL(S)	STR(S)	TET(S)	0	0	0	0	0	0	S/G	S/G	S/G	S/R	S/A	S/D	S/G	S/A	S/A	S/K	S/K	S/A	S/D	S/T	S/D	S/P	S/a	S/a	S/a	S/a	S/a	S/a	S/c
1608W31658	SAMEA5326281	PRJEB31119	CIP(S)	ERY(S)	GEN(S)	NAL(S)	STR(S)	TET(S)	0	0	0	0	0	0	S/G	S/G	S/G	S/R	S/A	S/D	S/G	S/A	S/A	S/K	S/K	S/A	S/D	S/T	S/D	S/P	S/a	S/a	S/a	S/a	S/a	S/a	S/c
1609F51830	SAMEA5326904	PRJEB31119	CIP(S)	ERY(S)	GEN(S)	NAL(S)	STR(S)	TET(R)	0	0	0	0	0	0	S/G	S/G	S/G	S/R	S/A	S/D	S/G	S/A	S/A	S/K	S/K	S/A	S/D	S/T	S/D	S/P	S/a	S/a	S/a	S/a	S/a	S/a	S/c
1609F52074	SAMEA5326514	PRJEB31119	CIP(S)	ERY(S)	GEN(S)	NAL(S)	STR(S)	TET(S)	0	0	0	0	0	0	U/-	S/G	S/G	S/R	S/A	S/D	S/G	S/A	U/V	S/K	S/K	S/A	S/D	S/T	S/D	S/P	S/a	S/a	S/a	S/a	S/a	S/a	S/c
1609F52078	SAMEA7293442	PRJEB40238	CIP(R)	ERY(S)	GEN(S)	NAL(R)	STR(S)	TET(R)	0	0	0	0	0	1	U/S	S/G	S/G	S/R	S/A	S/D	S/G	S/A	U/V	S/K	S/K	S/A	S/D	R/I	S/D	S/P	S/a	S/a	S/a	S/a	S/a	S/a	S/c
1609F52081	SAMEA5326790	PRJEB31119	CIP(S)	ERY(S)	GEN(S)	NAL(S)	STR(S)	TET(S)	0	0	0	0	0	0	S/G	S/G	S/G	S/R	S/A	S/D	S/G	S/A	S/A	S/K	S/K	S/A	S/D	S/T	S/D	S/P	S/a	S/a	S/a	S/a	S/a	S/a	S/c
1609F52771	SAMEA5326878	PRJEB31119	CIP(S)	ERY(S)	GEN(S)	NAL(S)	STR(S)	TET(S)	0	0	0	0	0	0	S/G	S/G	S/G	S/R	S/A	S/D	S/G	S/A	S/A	S/K	S/K	S/A	S/D	S/T	S/D	S/P	S/a	S/a	S/a	S/a	S/a	S/a	S/c
1609F52776	SAMEA7293443	PRJEB40238	CIP(S)	ERY(S)	GEN(S)	NAL(S)	STR(S)	TET(S)	0	0	0	0	0	0	S/G	S/G	S/G	S/R	S/A	S/D	S/G	S/A	S/A	S/K	S/K	S/A	S/D	S/T	S/D	S/P	S/a	S/a	S/a	S/a	S/a	S/a	S/c
1609F52785	SAMEA5326742	PRJEB31119	CIP(S)	ERY(S)	GEN(S)	NAL(S)	STR(S)	TET(R)	0	0	0	0	0	0	S/G	S/G	S/G	S/R	S/A	S/D	S/G	S/A	S/A	S/K	S/K	S/A	S/D	S/T	S/D	S/P	S/a	S/a	S/a	S/a	S/a	S/a	S/c
1609F52790	SAMEA5326527	PRJEB31119	CIP(S)	ERY(S)	GEN(S)	NAL(S)	STR(S)	TET(S)	0	0	0	0	0	0	S/G	S/G	S/G	S/R	S/A	S/D	S/G	S/A	S/A	S/K	S/K	S/A	S/D	S/T	S/D	S/P	S/a	S/a	S/a	S/a	S/a	S/a	S/c
1609F52811	SAMEA5326529	PRJEB31119	CIP(S)	ERY(S)	GEN(S)	NAL(S)	STR(S)	TET(S)	0	0	0	0	0	0	U/-	S/G	S/G	S/R	S/A	S/D	S/G	S/A	S/A	S/K	S/K	S/A	S/D	S/T	S/D	S/P	S/a	S/a	S/a	S/a	S/a	S/a	S/c
1609F52815	SAMEA5326640	PRJEB31119	CIP(R)	ERY(S)	GEN(S)	NAL(R)	STR(S)	TET(R)	0	0	0	0	0	1	U/-	S/G	S/G	S/R	S/A	S/D	S/G	S/A	S/A	S/K	S/K	S/A	S/D	R/I	S/D	S/P	S/a	S/a	S/a	S/a	S/a	S/a	S/c
1609F52819	SAMEA5326248	PRJEB31119	CIP(R)	ERY(S)	GEN(S)	NAL(R)	STR(S)	TET(S)	0	0	0	0	0	1	S/G	S/G	S/G	S/R	S/A	S/D	S/G	S/A	U/V	S/K	S/K	S/A	S/D	R/I	S/D	S/P	S/a	S/a	S/a	S/a	S/a	S/a	S/c
1609F53325	SAMEA7293444	PRJEB40238	CIP(S)	ERY(S)	GEN(S)	NAL(S)	STR(S)	TET(S)	0	0	0	0	0	0	U/-	S/G	S/G	S/R	S/A	S/D	S/G	S/A	S/A	S/K	S/K	S/A	S/D	S/T	S/D	S/P	S/a	S/a	S/a	S/a	S/a	S/a	S/c
1609F53331	SAMEA7293445	PRJEB40238	CIP(S)	ERY(S)	GEN(S)	NAL(S)	STR(S)	TET(S)	0	0	0	0	0	0	S/G	S/G	S/G	S/R	S/A	S/D	S/G	S/A	S/A	S/K	S/K	S/A	S/D	S/T	S/D	S/P	S/a	S/a	S/a	S/a	S/a	S/a	S/c
1609F53334	SAMEA7293446	PRJEB40238	CIP(R)	ERY(S)	GEN(S)	NAL(R)	STR(S)	TET(S)	0	0	0	0	0	1	S/G	S/G	S/G	S/R	S/A	S/D	S/G	S/A	S/A	S/K	S/K	S/A	S/D	R/I	S/D	S/P	S/a	S/a	S/a	S/a	S/a	S/a	S/c
1609F53337	SAMEA5326650	PRJEB31119	CIP(S)	ERY(S)	GEN(S)	NAL(S)	STR(S)	TET(S)	0	0	0	0	0	0	S/G	S/G	S/G	S/R	S/A	S/D	S/G	S/A	S/A	S/K	S/K	S/A	S/D	S/T	S/D	S/P	S/a	S/a	S/a	S/a	S/a	S/a	S/c
1609F53339	SAMEA7293447	PRJEB40238	CIP(S)	ERY(S)	GEN(S)	NAL(S)	STR(S)	TET(S)	0	0	0	0	0	0	S/G	S/G	S/G	S/R	S/A	S/D	S/G	S/A	S/A	S/K	S/K	S/A	S/D	S/T	S/D	S/P	S/a	S/a	S/a	S/a	S/a	S/a	S/c
1609F53353	SAMEA5326171	PRJEB31119	CIP(R)	ERY(S)	GEN(S)	NAL(R)	STR(S)	TET(R)	0	0	0	0	0	1	U/S	S/G	S/G	S/R	S/A	S/D	S/G	S/A	U/V	S/K	S/K	S/A	S/D	R/I	S/D	S/P	S/a	S/a	S/a	S/a	S/a	S/a	S/c
1609F53354	SAMEA5326625	PRJEB31119	CIP(R)	ERY(S)	GEN(S)	NAL(R)	STR(S)	TET(S)	0	0	0	0	0	1	S/G	S/G	S/G	S/R	S/A	S/D	S/G	S/A	S/A	S/K	S/K	S/A	S/D	R/I	S/D	S/P	S/a	S/a	S/a	S/a	S/a	S/a	S/c
1609F53359	SAMEA5326771	PRJEB31119	CIP(R)	ERY(S)	GEN(S)	NAL(R)	STR(S)	TET(R)	0	0	0	0	0	1	U/S	S/G	S/G	S/R	S/A	S/D	S/G	S/A	U/V	S/K	S/K	S/A	S/D	R/I	S/D	S/P	S/a	S/a	S/a	S/a	S/a	S/a	S/c
1609F53363	SAMEA5326325	PRJEB31119	CIP(S)	ERY(S)	GEN(S)	NAL(S)	STR(S)	TET(S)	0	0	0	0	0	0	S/G	S/G	S/G	S/R	S/A	S/D	S/G	S/A	S/A	S/K	S/K	S/A	S/D	S/T	S/D	S/P	S/a	S/a	S/a	S/a	S/a	S/a	S/c
1609F53399	SAMEA5326321	PRJEB31119	CIP(S)	ERY(S)	GEN(S)	NAL(S)	STR(S)	TET(S)	0	0	0	0	0	0	S/G	S/G	S/G	S/R	S/A	S/D	S/G	S/A	S/A	S/K	S/K	S/A	S/D	S/T	S/D	S/P	S/a	S/a	S/a	S/a	S/a	S/a	S/c
1609F53401	SAMEA5326236	PRJEB31119	CIP(S)	ERY(S)	GEN(S)	NAL(S)	STR(S)	TET(S)	0	0	0	0	0	0	S/G	S/G	S/G	S/R	S/A	S/D	S/G	S/A	S/A	S/K	S/K	S/A	S/D	S/T	S/D	S/P	S/a	S/a	S/a	S/a	S/a	S/a	S/c
1609F53402	SAMEA5326187	PRJEB31119	CIP(S)	ERY(S)	GEN(S)	NAL(S)	STR(S)	TET(S)	0	0	0	0	0	0	S/G	S/G	S/G	S/R	S/A	S/D	S/G	S/A	S/A	S/K	S/K	S/A	S/D	S/T	S/D	S/P	S/a	S/a	S/a	S/a	S/a	S/a	S/c
1609F53403	SAMEA5326237	PRJEB31119	CIP(S)	ERY(S)	GEN(S)	NAL(S)	STR(S)	TET(S)	0	0	0	0	0	0	S/G	S/G	S/G	S/R	S/A	S/D	S/G	S/A	S/A	S/K	S/K	S/A	S/D	S/T	S/D	S/P	S/a	S/a	S/a	S/a	S/a	S/a	S/c
1609F55181	SAMEA5326317	PRJEB31119	CIP(R)	ERY(S)	GEN(S)	NAL(R)	STR(S)	TET(S)	0	0	0	0	0	1	S/G	S/G	S/G	S/R	S/A	S/D	S/G	S/A	S/A	S/K	S/K	S/A	S/D	R/I	S/D	S/P	S/a	S/a	S/a	S/a	S/a	S/a	S/c
1609F55182	SAMEA5326240	PRJEB31119	CIP(S)	ERY(S)	GEN(S)	NAL(S)	STR(S)	TET(S)	0	0	0	0	0	0	S/G	S/G	S/G	S/R	S/A	S/D	S/G	S/A	S/A	S/K	S/K	S/A	S/D	S/T	S/D	S/P	S/a	S/a	S/a	S/a	S/a	S/a	S/c
1609H15217	SAMEA5326906	PRJEB31119	CIP(R)	ERY(S)	GEN(S)	NAL(R)	STR(S)	TET(S)	0	0	0	0	0	1	S/G	S/G	S/G	S/R	S/A	S/D	S/G	S/A	S/A	S/K	S/K	S/A	S/D	R/I	S/D	S/P	S/a	S/a	S/a	S/a	S/a	S/a	S/c
1609H16051	SAMEA5326806	PRJEB31119	CIP(R)	ERY(S)	GEN(S)	NAL(R)	STR(S)	TET(S)	0	0	0	0	0	1	S/G	S/G	S/G	S/R	S/A	S/D	S/G	S/A	S/A	S/K	S/K	S/A	S/D	R/I	S/D	S/P	S/a	S/a	S/a	S/a	S/a	S/a	S/c
1609H16057	SAMEA5326400	PRJEB31119	CIP(S)	ERY(S)	GEN(S)	NAL(S)	STR(S)	TET(S)	0	0	0	0	0	0	S/G	S/G	S/G	S/R	S/A	S/D	S/G	S/A	S/A	S/K	S/K	S/A	S/D	S/T	S/D	S/P	S/a	S/a	S/a	S/a	S/a	S/a	S/c
1609H16064	SAMEA5326657	PRJEB31119	CIP(S)	ERY(S)	GEN(S)	NAL(S)	STR(S)	TET(S)	0	0	0	0	0	0	S/G	S/G	S/G	S/R	S/A	S/D	S/G	S/A	S/A	S/K	S/K	S/A	S/D	S/T	S/D	S/P	S/a	S/a	S/a	S/a	S/a	S/a	S/c
1609H16066	SAMEA5326433	PRJEB31119	CIP(S)	ERY(S)	GEN(S)	NAL(S)	STR(S)	TET(S)	0	0	0	0	0	0	S/G	S/G	S/G	S/R	S/A	S/D	S/G	S/A	S/A	S/K	S/K	S/A	S/D	S/T	S/D	S/P	S/a	S/a	S/a	S/a	S/a	S/a	S/c
1609H16155	SAMEA5326263	PRJEB31119	CIP(R)	ERY(S)	GEN(S)	NAL(R)	STR(S)	TET(S)	0	0	0	0	0	1	S/G	S/G	S/G	S/R	S/A	S/D	S/G	S/A	S/A	S/K	S/K	S/A	S/D	R/I	S/D	R/S	S/a	S/a	S/a	S/a	S/a	S/a	S/c
1609H16171	SAMEA5326262	PRJEB31119	CIP(R)	ERY(S)	GEN(S)	NAL(R)	STR(S)	TET(S)	0	0	0	0	0	1	S/G	S/G	S/G	S/R	S/A	S/D	S/G	S/A	S/A	S/K	S/K	S/A	S/D	R/I	S/D	R/S	S/a	S/a	S/a	S/a	S/a	S/a	S/c
1609H16173	SAMEA5326259	PRJEB31119	CIP(R)	ERY(S)	GEN(S)	NAL(R)	STR(S)	TET(S)	0	0	0	0	0	1	S/G	S/G	S/G	S/R	S/A	S/D	S/G	S/A	S/A	S/K	S/K	S/A	S/D	R/I	S/D	R/S	S/a	S/a	S/a	S/a	S/a	S/a	S/c
1609H16175	SAMEA5326746	PRJEB31119	CIP(S)	ERY(S)	GEN(S)	NAL(S)	STR(S)	TET(R)	0	0	0	0	0	0	S/G	S/G	S/G	S/R	S/A	S/D	S/G	S/A	S/A	S/K	S/K	S/A	S/D	S/T	S/D	S/P	S/a	S/a	S/a	S/a	S/a	S/a	S/c
1609H16179	SAMEA5326300	PRJEB31119	CIP(S)	ERY(S)	GEN(S)	NAL(S)	STR(S)	TET(S)	0	0	0	0	0	0	S/G	S/G	S/G	S/R	S/A	S/D	S/G	S/A	S/A	S/K	S/K	S/A	S/D	S/T	S/D	S/P	S/a	S/a	S/a	S/a	S/a	S/a	S/c
1609H16216	SAMEA5326892	PRJEB31119	CIP(R)	ERY(S)	GEN(S)	NAL(R)	STR(S)	TET(S)	0	0	0	0	0	1	S/G	S/G	S/G	S/R	S/A	S/D	S/G	S/A	U/V	S/K	S/K	S/A	S/D	R/I	S/D	S/P	S/a	S/a	S/a	S/a	S/a	S/a	S/c
1609H16257	SAMEA5326358	PRJEB31119	CIP(S)	ERY(S)	GEN(S)	NAL(S)	STR(S)	TET(S)	0	0	0	0	0	0	S/G	S/G	S/G	S/R	S/A	S/D	S/G	S/A	S/A	S/K	S/K	S/A	S/D	S/T	S/D	S/P	S/a	S/a	S/a	S/a	S/a	S/a	S/c
1609H16405	SAMEA5326254	PRJEB31119	CIP(R)	ERY(S)	GEN(S)	NAL(R)	STR(S)	TET(S)	0	0	0	0	0	1	S/G	S/G	S/G	S/R	S/A	S/D	S/G	S/A	U/V	S/K	S/K	S/A	S/D	R/I	S/D	S/P	S/a	S/a	S/a	S/a	S/a	S/a	S/c
1609H16406	SAMEA5326250	PRJEB31119	CIP(R)	ERY(S)	GEN(S)	NAL(R)	STR(S)	TET(S)	0	0	0	0	0	1	S/G	S/G	S/G	S/R	S/A	S/D	S/G	S/A	U/V	S/K	S/K	S/A	S/D	R/I	S/D	S/P	S/a	S/a	S/a	S/a	S/a	S/a	S/c
1609H16408	SAMEA5326260	PRJEB31119	CIP(S)	ERY(S)	GEN(S)	NAL(S)	STR(S)	TET(S)	0	0	0	0	0	0	S/G	S/G	S/G	S/R	S/A	S/D	S/G	S/A	S/A	S/K	S/K	S/A	S/D	S/T	S/D	S/P	S/a	S/a	S/a	S/a	S/a	S/a	S/c
1609H16409	SAMEA5326608	PRJEB31119	CIP(S)	ERY(S)	GEN(S)	NAL(S)	STR(S)	TET(S)	0	0	0	0	0	0	S/G	S/G	S/G	S/R	S/A	S/D	S/G	S/A	U/V	S/K	S/K	S/A	S/D	S/T	S/D	S/P	S/a	S/a	S/a	S/a	S/a	S/a	S/c
1609H16410	SAMEA5326876	PRJEB31119	CIP(S)	ERY(S)	GEN(S)	NAL(S)	STR(S)	TET(S)	0	0	0	0	0	0	S/G	S/G	S/G	S/R	S/A	S/D	S/G	S/A	S/A	S/K	S/K	S/A	S/D	S/T	S/D	S/P	S/a	S/a	S/a	S/a	S/a	S/a	S/c
1609H16954	SAMEA5326662	PRJEB31119	CIP(R)	ERY(S)	GEN(S)	NAL(R)	STR(S)	TET(R)	0	0	0	0	0	1	S/G	S/G	S/G	S/R	S/A	S/D	S/G	S/A	S/A	S/K	S/K	S/A	S/D	R/I	S/D	S/P	S/a	S/a	S/a	S/a	S/a	S/a	S/c
1609H16958	SAMEA5326269	PRJEB31119	CIP(R)	ERY(S)	GEN(S)	NAL(R)	STR(S)	TET(S)	0	0	0	0	0	1	S/G	S/G	S/G	S/R	S/A	S/D	S/G	S/A	S/A	S/K	S/K	S/A	S/D	R/I	S/D	R/S	S/a	S/a	S/a	S/a	S/a	S/a	S/c
1609H16961	SAMEA5326828	PRJEB31119	CIP(S)	ERY(S)	GEN(S)	NAL(S)	STR(S)	TET(S)	0	0	0	0	0	0	S/G	S/G	S/G	S/R	S/A	S/D	S/G	S/A	S/A	S/K	S/K	S/A	S/D	S/T	S/D	S/P	S/a	S/a	S/a	S/a	S/a	S/a	S/c
1609H16964	SAMEA5326528	PRJEB31119	CIP(S)	ERY(S)	GEN(S)	NAL(S)	STR(S)	TET(S)	0	0	0	0	0	0	S/G	S/G	S/G	S/R	S/A	S/D	S/G	S/A	S/A	S/K	S/K	S/A	S/D	S/T	S/D	S/P	S/a	S/a	S/a	S/a	S/a	S/a	S/c
1609H16968	SAMEA7293448	PRJEB40238	CIP(S)	ERY(S)	GEN(S)	NAL(S)	STR(S)	TET(R)	0	0	0	0	0	0	S/G	S/G	S/G	S/R	S/A	S/D	S/G	S/A	S/A	S/K	S/K	S/A	S/D	S/T	S/D	S/P	S/a	S/a	S/a	S/a	S/a	S/a	S/c
1609H16969	SAMEA7293449	PRJEB40238	CIP(R)	ERY(S)	GEN(S)	NAL(R)	STR(S)	TET(R)	0	0	0	0	0	1	S/G	S/G	S/G	S/R	S/A	S/D	S/G	S/A	U/V	S/K	S/K	S/A	S/D	R/I	S/D	S/P	S/a	S/a	S/a	S/a	S/a	S/a	S/c
1609H16989	SAMEA5326247	PRJEB31119	CIP(R)	ERY(S)	GEN(S)	NAL(R)	STR(S)	TET(S)	0	0	0	0	0	1	S/G	S/G	S/G	S/R	S/A	S/D	S/G	S/A	U/V	S/K	S/K	S/A	S/D	R/I	S/D	S/P	S/a	S/a	S/a	S/a	S/a	S/a	S/c
1609H16991	SAMEA7293450	PRJEB40238	CIP(S)	ERY(S)	GEN(S)	NAL(S)	STR(S)	TET(R)	0	0	0	0	0	0	S/G	S/G	S/G	S/R	S/A	S/D	S/G	S/A	S/A	S/K	S/K	S/A	S/D	S/T	S/D	S/P	S/a	S/a	S/a	S/a	S/a	S/a	S/c
1609H16994	SAMEA5326879	PRJEB31119	CIP(S)	ERY(S)	GEN(S)	NAL(S)	STR(S)	TET(S)	0	0	0	0	0	0	S/G	S/G	S/G	S/R	S/A	S/D	S/G	S/A	S/A	S/K	S/K	S/A	S/D	S/T	S/D	S/P	S/a	S/a	S/a	S/a	S/a	S/a	S/c
1609H17964	SAMEA7293451	PRJEB40238	CIP(S)	ERY(S)	GEN(S)	NAL(S)	STR(S)	TET(S)	0	0	0	0	0	0	S/G	S/G	S/G	S/R	S/A	S/D	S/G	S/A	S/A	S/K	S/K	S/A	S/D	S/T	S/D	S/P	S/a	S/a	S/a	S/a	S/a	S/a	S/c
1609H17989	SAMEA5326324	PRJEB31119	CIP(S)	ERY(S)	GEN(S)	NAL(S)	STR(S)	TET(S)	0	0	0	0	0	0	S/G	S/G	S/G	S/R	S/A	S/D	S/G	S/A	S/A	S/K	S/K	S/A	S/D	S/T	S/D	S/P	S/a	S/a	S/a	S/a	S/a	S/a	S/c
1609H18537	SAMEA5326552	PRJEB31119	CIP(S)	ERY(S)	GEN(S)	NAL(S)	STR(S)	TET(S)	0	0	0	0	0	0	S/G	S/G	S/G	S/R	S/A	S/D	S/G	S/A	S/A	S/K	S/K	S/A	S/D	S/T	S/D	S/P	S/a	S/a	S/a	S/a	S/a	S/a	S/c
1609H18541	SAMEA5326583	PRJEB31119	CIP(S)	ERY(S)	GEN(S)	NAL(S)	STR(S)	TET(S)	0	0	0	0	0	0	S/G	S/G	S/G	S/R	S/A	S/D	S/G	S/A	S/A	S/K	S/K	S/A	S/D	S/T	S/D	S/P	S/a	S/a	S/a	S/a	S/a	S/a	S/c
1609H18542	SAMEA5326286	PRJEB31119	CIP(S)	ERY(S)	GEN(S)	NAL(S)	STR(S)	TET(S)	0	0	0	0	0	0	S/G	S/G	S/G	S/R	S/A	S/D	S/G	S/A	S/A	S/K	S/K	S/A	S/D	S/T	S/D	S/P	S/a	S/a	S/a	S/a	S/a	S/a	S/c
1609H18544	SAMEA7293452	PRJEB40238	CIP(S)	ERY(S)	GEN(S)	NAL(S)	STR(S)	TET(S)	0	0	0	0	0	0	U/-	S/G	S/G	S/R	S/A	S/D	S/G	S/A	S/A	S/K	S/K	S/A	S/D	S/T	S/D	S/P	S/a	S/a	S/a	S/a	S/a	S/a	S/c
1609H18549	SAMEA5326399	PRJEB31119	CIP(S)	ERY(S)	GEN(S)	NAL(S)	STR(R)	TET(S)	0	0	0	0	1	0	S/G	S/G	S/G	S/R	S/A	S/D	S/G	S/A	S/A	S/K	R/R	S/A	S/D	S/T	S/D	S/P	S/a	S/a	S/a	S/a	S/a	S/a	S/c
1609H18551	SAMEA5326392	PRJEB31119	CIP(S)	ERY(S)	GEN(S)	NAL(S)	STR(S)	TET(S)	0	0	0	0	0	0	S/G	S/G	S/G	S/R	S/A	S/D	S/G	S/A	S/A	S/K	S/K	S/A	S/D	S/T	S/D	S/P	S/a	S/a	S/a	S/a	S/a	S/a	S/c
1609H18603	SAMEA5326323	PRJEB31119	CIP(S)	ERY(S)	GEN(S)	NAL(S)	STR(S)	TET(S)	0	0	0	0	0	0	S/G	S/G	S/G	S/R	S/A	S/D	S/G	S/A	S/A	S/K	S/K	S/A	S/D	S/T	S/D	S/P	S/a	S/a	S/a	S/a	S/a	S/a	S/c
1609H18604	SAMEA5326651	PRJEB31119	CIP(S)	ERY(S)	GEN(S)	NAL(S)	STR(S)	TET(S)	0	0	0	0	0	0	S/G	S/G	S/G	S/R	S/A	S/D	S/G	S/A	S/A	S/K	S/K	S/A	S/D	S/T	S/D	S/P	S/a	S/a	S/a	S/a	S/a	S/a	S/c
1609H18607	SAMEA5326241	PRJEB31119	CIP(S)	ERY(S)	GEN(S)	NAL(S)	STR(S)	TET(S)	0	0	0	0	0	0	S/G	S/G	S/G	S/R	S/A	S/D	S/G	S/A	S/A	S/K	S/K	S/A	S/D	S/T	S/D	S/P	S/a	S/a	S/a	S/a	S/a	S/a	S/c
1609H19535	SAMEA5326574	PRJEB31119	CIP(S)	ERY(S)	GEN(S)	NAL(S)	STR(S)	TET(S)	0	0	0	0	0	0	S/G	S/G	S/G	S/R	S/A	S/D	S/G	S/A	S/A	S/K	S/K	S/A	S/D	S/T	S/D	S/P	S/a	S/a	S/a	S/a	S/a	S/a	S/c
1609H19541	SAMEA5326333	PRJEB31119	CIP(S)	ERY(S)	GEN(S)	NAL(S)	STR(S)	TET(S)	0	0	0	0	0	0	S/G	S/G	S/G	S/R	S/A	S/D	S/G	S/A	S/A	S/K	S/K	S/A	S/D	S/T	S/D	S/P	S/a	S/a	S/a	S/a	S/a	S/a	S/c
1609M25584	SAMEA5326611	PRJEB31119	CIP(S)	ERY(S)	GEN(S)	NAL(S)	STR(S)	TET(S)	0	0	0	0	0	0	S/G	S/G	S/G	S/R	S/A	S/D	S/G	S/A	U/V	S/K	S/K	S/A	S/D	S/T	S/D	S/P	S/a	S/a	S/a	S/a	S/a	S/a	S/c
1609M25618	SAMEA5326181	PRJEB31119	CIP(S)	ERY(S)	GEN(S)	NAL(S)	STR(S)	TET(S)	0	0	0	0	0	0	S/G	S/G	S/G	S/R	S/A	S/D	S/G	S/A	S/A	S/K	S/K	S/A	S/D	S/T	S/D	S/P	S/a	S/a	S/a	S/a	S/a	S/a	S/c
1609S38361	SAMEA5326610	PRJEB31119	CIP(S)	ERY(S)	GEN(S)	NAL(S)	STR(S)	TET(S)	0	0	0	0	0	0	S/G	S/G	S/G	S/R	S/A	S/D	S/G	S/A	U/V	S/K	S/K	S/A	S/D	S/T	S/D	S/P	S/a	S/a	S/a	S/a	S/a	S/a	S/c
1609T25061	SAMEA5326228	PRJEB31119	CIP(R)	ERY(S)	GEN(S)	NAL(R)	STR(S)	TET(S)	0	0	0	0	0	1	S/G	S/G	S/G	S/R	S/A	S/D	S/G	S/A	S/A	S/K	S/K	S/A	S/D	R/I	S/D	S/P	S/a	S/a	S/a	S/a	S/a	S/a	S/c
1609T25066	SAMEA5326322	PRJEB31119	CIP(S)	ERY(S)	GEN(S)	NAL(S)	STR(S)	TET(S)	0	0	0	0	0	0	U/-	S/G	S/G	S/R	S/A	S/D	S/G	S/A	S/A	S/K	S/K	S/A	S/D	S/T	S/D	S/P	S/a	S/a	S/a	S/a	S/a	S/a	S/c
1609W36738	SAMEA5326741	PRJEB31119	CIP(S)	ERY(S)	GEN(S)	NAL(S)	STR(S)	TET(R)	0	0	0	0	0	0	S/G	S/G	S/G	S/R	S/A	S/D	S/G	S/A	S/A	S/K	S/K	S/A	S/D	S/T	S/D	S/P	S/a	S/a	S/a	S/a	S/a	S/a	S/c
1609W36739	SAMEA5326887	PRJEB31119	CIP(S)	ERY(S)	GEN(S)	NAL(S)	STR(S)	TET(S)	0	0	0	0	0	0	S/G	S/G	S/G	S/R	S/A	S/D	S/G	S/A	S/A	S/K	S/K	S/A	S/D	S/T	S/D	S/P	S/a	S/a	S/a	S/a	S/a	S/a	S/c
1609W36740	SAMEA7293453	PRJEB40238	CIP(S)	ERY(S)	GEN(S)	NAL(S)	STR(S)	TET(S)	0	0	0	0	0	0	U/-	S/G	S/G	S/R	S/A	S/D	S/G	S/A	S/A	S/K	S/K	S/A	S/D	S/T	S/D	S/P	S/a	S/a	S/a	S/a	S/a	S/a	S/c
1609W36741	SAMEA5326575	PRJEB31119	CIP(S)	ERY(S)	GEN(S)	NAL(S)	STR(S)	TET(S)	0	0	0	0	0	0	S/G	S/G	S/G	S/R	S/A	S/D	S/G	S/A	S/A	S/K	S/K	S/A	S/D	S/T	S/D	S/P	S/a	S/a	S/a	S/a	S/a	S/a	S/c
1609W36742	SAMEA7293454	PRJEB40238	CIP(S)	ERY(S)	GEN(S)	NAL(S)	STR(S)	TET(S)	0	0	0	0	0	0	U/-	S/G	S/G	S/R	S/A	S/D	S/G	S/A	S/A	S/K	S/K	S/A	S/D	S/T	S/D	S/P	S/a	S/a	S/a	S/a	S/a	S/a	S/c
1609W36842	SAMEA7293455	PRJEB40238	CIP(R)	ERY(S)	GEN(S)	NAL(R)	STR(S)	TET(R)	0	0	0	0	0	1	S/G	S/G	S/G	S/R	S/A	S/D	S/G	S/A	S/A	S/K	S/K	S/A	S/D	R/I	S/D	S/P	S/a	S/a	S/a	S/a	S/a	S/a	S/c
1609W37013	SAMEA5326932	PRJEB31119	CIP(R)	ERY(S)	GEN(S)	NAL(R)	STR(R)	TET(R)	1	0	0	0	0	1	S/G	S/G	S/G	S/R	S/A	S/D	S/G	S/A	S/A	S/K	S/K	S/A	S/D	R/I	S/D	S/P	S/a	S/a	S/a	S/a	S/a	S/a	R/t
1609W37015	SAMEA5326165	PRJEB31119	CIP(S)	ERY(S)	GEN(S)	NAL(S)	STR(S)	TET(S)	0	0	0	0	0	0	S/G	S/G	S/G	S/R	S/A	S/D	S/G	S/A	S/A	S/K	S/K	S/A	S/D	S/T	S/D	S/P	S/a	S/a	S/a	S/a	S/a	S/a	S/c
1610F54206	SAMEA5326381	PRJEB31119	CIP(S)	ERY(S)	GEN(S)	NAL(S)	STR(S)	TET(S)	0	0	0	0	0	0	S/G	S/G	S/G	S/R	S/A	S/D	S/G	S/A	S/A	S/K	S/K	S/A	S/D	S/T	S/D	S/P	S/a	S/a	S/a	S/a	S/a	S/a	S/c
1610F54996	SAMEA5326515	PRJEB31119	CIP(S)	ERY(S)	GEN(S)	NAL(S)	STR(S)	TET(S)	0	0	0	0	0	0	S/G	S/G	S/G	S/R	S/A	S/D	S/G	S/A	U/V	S/K	S/K	S/A	S/D	S/T	S/D	S/P	S/a	S/a	S/a	S/a	S/a	S/a	S/c
1610F55254	SAMEA5326903	PRJEB31119	CIP(S)	ERY(S)	GEN(S)	NAL(S)	STR(S)	TET(S)	0	0	0	0	0	0	S/G	S/G	S/G	S/R	S/A	S/D	S/G	S/A	U/V	S/K	S/K	S/A	S/D	S/T	S/D	S/P	S/a	S/a	S/a	S/a	S/a	S/a	S/c
1610F55941	SAMEA5326597	PRJEB31119	CIP(S)	ERY(S)	GEN(S)	NAL(S)	STR(S)	TET(S)	0	0	0	0	0	0	S/G	S/G	S/G	S/R	S/A	S/D	S/G	S/A	S/A	S/K	S/K	S/A	S/D	S/T	S/D	S/P	S/a	S/a	S/a	S/a	S/a	S/a	S/c
1610F57326	SAMEA5326246	PRJEB31119	CIP(R)	ERY(S)	GEN(S)	NAL(R)	STR(S)	TET(R)	0	0	0	0	0	1	S/G	S/G	S/G	S/R	S/A	S/D	S/G	S/A	S/A	S/K	S/K	S/A	S/D	R/I	S/D	S/P	S/a	S/a	S/a	S/a	S/a	S/a	S/c
1610F57337	SAMEA5326418	PRJEB31119	CIP(S)	ERY(S)	GEN(S)	NAL(S)	STR(S)	TET(S)	0	0	0	0	0	0	S/G	S/G	S/G	S/R	S/A	S/D	S/G	S/A	S/A	S/K	S/K	S/A	S/D	S/T	S/D	S/P	S/a	S/a	S/a	S/a	S/a	S/a	S/c
1610H19445	SAMEA5326931	PRJEB31119	CIP(R)	ERY(S)	GEN(S)	NAL(R)	STR(S)	TET(R)	0	0	0	0	0	1	S/G	S/G	S/G	S/R	S/A	S/D	S/G	S/A	S/A	S/K	S/K	S/A	S/D	R/I	S/D	S/P	S/a	S/a	S/a	S/a	S/a	S/a	S/c
1610H19448	SAMEA5326432	PRJEB31119	CIP(S)	ERY(S)	GEN(S)	NAL(S)	STR(S)	TET(S)	0	0	0	0	0	0	S/G	S/G	S/G	S/R	S/A	S/D	S/G	S/A	S/A	S/K	S/K	S/A	S/D	S/T	S/D	S/P	S/a	S/a	S/a	S/a	S/a	S/a	S/c
1610H19546	SAMEA5326822	PRJEB31119	CIP(R)	ERY(S)	GEN(S)	NAL(R)	STR(S)	TET(R)	0	0	0	0	0	1	S/G	S/G	S/G	S/R	S/A	S/D	S/G	S/A	U/V	S/K	S/K	S/A	S/D	R/I	S/D	S/P	S/a	S/a	S/a	S/a	S/a	S/a	S/c
1610H20338	SAMEA5326274	PRJEB31119	CIP(R)	ERY(S)	GEN(S)	NAL(R)	STR(S)	TET(S)	0	0	0	0	0	1	S/G	S/G	S/G	S/R	S/A	S/D	S/G	S/A	S/A	S/K	S/K	S/A	S/D	R/I	S/D	R/S	S/a	S/a	S/a	S/a	S/a	S/a	S/c
1610H20340	SAMEA5326578	PRJEB31119	CIP(S)	ERY(S)	GEN(S)	NAL(S)	STR(S)	TET(S)	0	0	0	0	0	0	S/G	S/G	S/G	S/R	S/A	S/D	S/G	S/A	S/A	S/K	S/K	S/A	S/D	S/T	S/D	S/P	S/a	S/a	S/a	S/a	S/a	S/a	S/c
1610H20346	SAMEA7293456	PRJEB40238	CIP(R)	ERY(S)	GEN(S)	NAL(R)	STR(S)	TET(R)	0	0	0	0	0	1	S/G	S/G	S/G	S/R	S/A	S/D	S/G	S/A	S/A	S/K	S/K	S/A	S/D	R/I	S/D	S/P	S/a	S/a	S/a	S/a	S/a	S/a	S/c
1610H20349	SAMEA5326172	PRJEB31119	CIP(R)	ERY(S)	GEN(S)	NAL(R)	STR(S)	TET(S)	0	0	0	0	0	1	S/G	S/G	S/G	S/R	S/A	S/D	S/G	S/A	S/A	S/K	S/K	S/A	S/D	R/I	S/D	S/P	S/a	S/a	S/a	S/a	S/a	S/a	S/c
1610H20390	SAMEA5326917	PRJEB31119	CIP(R)	ERY(S)	GEN(S)	NAL(R)	STR(S)	TET(S)	0	0	0	0	0	1	S/G	S/G	S/G	S/R	S/A	S/D	S/G	S/A	S/A	S/K	S/K	S/A	S/D	R/I	S/D	S/P	S/a	S/a	S/a	S/a	S/a	S/a	S/c
1610H20391	SAMEA5326365	PRJEB31119	CIP(S)	ERY(S)	GEN(S)	NAL(S)	STR(S)	TET(S)	0	0	0	0	0	0	S/G	S/G	S/G	S/R	S/A	S/D	S/G	S/A	S/A	S/K	S/K	S/A	S/D	S/T	S/D	S/P	S/a	S/a	S/a	S/a	S/a	S/a	S/c
1610H20431	SAMEA5326435	PRJEB31119	CIP(R)	ERY(S)	GEN(S)	NAL(R)	STR(S)	TET(R)	0	0	0	0	0	1	S/G	S/G	S/G	S/R	S/A	S/D	S/G	S/A	S/A	S/K	S/K	S/A	S/D	R/I	S/D	S/P	S/a	S/a	S/a	S/a	S/a	S/a	S/c
1610H20746	SAMEA5326364	PRJEB31119	CIP(S)	ERY(S)	GEN(S)	NAL(S)	STR(S)	TET(S)	0	0	0	0	0	0	S/G	S/G	S/G	S/R	S/A	S/D	S/G	S/A	S/A	S/K	S/K	S/A	S/D	S/T	S/D	S/P	S/a	S/a	S/a	S/a	S/a	S/a	S/c
1610H21127	SAMEA5326654	PRJEB31119	CIP(S)	ERY(S)	GEN(S)	NAL(S)	STR(S)	TET(S)	0	0	0	0	0	0	S/G	S/G	S/G	S/R	S/A	S/D	S/G	S/A	S/A	S/K	S/K	S/A	S/D	S/T	S/D	S/P	S/a	S/a	S/a	S/a	S/a	S/a	S/c
1610H21130	SAMEA5326550	PRJEB31119	CIP(R)	ERY(S)	GEN(S)	NAL(R)	STR(S)	TET(R)	0	0	0	0	0	1	S/G	S/G	S/G	S/R	S/A	S/D	S/G	S/A	S/A	S/K	S/K	S/A	S/D	R/I	S/D	S/P	S/a	S/a	S/a	S/a	S/a	S/a	S/c
1610H21150	SAMEA5326280	PRJEB31119	CIP(S)	ERY(S)	GEN(S)	NAL(S)	STR(S)	TET(S)	0	0	0	0	0	0	S/G	S/G	S/G	S/R	S/A	S/D	S/G	S/A	S/A	S/K	S/K	S/A	S/D	S/T	S/D	S/P	S/a	S/a	S/a	S/a	S/a	S/a	S/c
1610H21151	SAMEA5326880	PRJEB31119	CIP(R)	ERY(S)	GEN(S)	NAL(R)	STR(S)	TET(S)	0	0	0	0	0	1	S/G	S/G	S/G	S/R	S/A	S/D	S/G	S/A	S/A	S/K	S/K	S/A	S/D	R/I	S/D	S/P	S/a	S/a	S/a	S/a	S/a	S/a	S/c
1610H21152	SAMEA5326343	PRJEB31119	CIP(S)	ERY(S)	GEN(S)	NAL(S)	STR(S)	TET(S)	0	0	0	0	0	0	S/G	S/G	S/G	S/R	S/A	S/D	S/G	S/A	S/A	S/K	S/K	S/A	S/D	S/T	S/D	S/P	S/a	S/a	S/a	S/a	S/a	S/a	S/c
1610H21155	SAMEA5326403	PRJEB31119	CIP(S)	ERY(S)	GEN(S)	NAL(S)	STR(S)	TET(S)	0	0	0	0	0	0	S/G	S/G	S/G	S/R	S/A	S/D	S/G	S/A	S/A	S/K	S/K	S/A	S/D	S/T	S/D	S/P	S/a	S/a	S/a	S/a	S/a	S/a	S/c
1610H21308	SAMEA5326653	PRJEB31119	CIP(S)	ERY(S)	GEN(S)	NAL(S)	STR(S)	TET(S)	0	0	0	0	0	0	S/G	S/G	S/G	S/R	S/A	S/D	S/G	S/A	S/A	S/K	S/K	S/A	S/D	S/T	S/D	S/P	S/a	S/a	S/a	S/a	S/a	S/a	S/c
1610H21310	SAMEA5326173	PRJEB31119	CIP(R)	ERY(S)	GEN(S)	NAL(R)	STR(S)	TET(S)	0	0	0	0	0	1	S/G	S/G	S/G	S/R	S/A	S/D	S/G	S/A	S/A	S/K	S/K	S/A	S/D	R/I	S/D	S/P	S/a	S/a	S/a	S/a	S/a	S/a	S/c
1610H22032	SAMEA5326720	PRJEB31119	CIP(S)	ERY(S)	GEN(S)	NAL(S)	STR(S)	TET(S)	0	0	0	0	0	0	S/G	S/G	S/G	S/R	S/A	S/D	S/G	S/A	S/A	S/K	S/K	S/A	S/D	S/T	S/D	S/P	S/a	S/a	S/a	S/a	S/a	S/a	S/c
1610H22035	SAMEA5326438	PRJEB31119	CIP(R)	ERY(S)	GEN(S)	NAL(R)	STR(S)	TET(R)	0	0	0	0	0	1	S/G	S/G	S/G	S/R	S/A	S/D	S/G	S/A	S/A	S/K	S/K	S/A	S/D	R/I	S/D	S/P	S/a	S/a	S/a	S/a	S/a	S/a	S/c
1610H22038	SAMEA7293457	PRJEB40238	CIP(R)	ERY(S)	GEN(S)	NAL(R)	STR(S)	TET(S)	0	0	0	0	0	1	S/G	S/G	S/G	S/R	S/A	S/D	S/G	S/A	S/A	S/K	S/K	S/A	S/D	R/I	S/D	R/S	S/a	S/a	S/a	S/a	S/a	S/a	S/c
1610H22040	SAMEA5326402	PRJEB31119	CIP(S)	ERY(S)	GEN(S)	NAL(S)	STR(S)	TET(S)	0	0	0	0	0	0	S/G	S/G	S/G	S/R	S/A	S/D	S/G	S/A	S/A	S/K	S/K	S/A	S/D	S/T	S/D	S/P	S/a	S/a	S/a	S/a	S/a	S/a	S/c
1610H22042	SAMEA5326882	PRJEB31119	CIP(S)	ERY(S)	GEN(S)	NAL(S)	STR(S)	TET(S)	0	0	0	0	0	0	S/G	S/G	S/G	S/R	S/A	S/D	S/G	S/A	S/A	S/K	S/K	S/A	S/D	S/T	S/D	S/P	S/a	S/a	S/a	S/a	S/a	S/a	S/c
1610H22043_1	SAMEA7293458	PRJEB40238	CIP(R)	ERY(S)	GEN(S)	NAL(R)	STR(S)	TET(S)	0	0	0	0	0	0	S/G	S/G	S/G	S/R	S/A	S/D	S/G	S/A	S/A	S/K	S/K	S/A	S/D	S/T	S/D	S/P	S/a	S/a	S/a	S/a	S/a	S/a	S/c
1610H22277	SAMEA5326303	PRJEB31119	CIP(S)	ERY(S)	GEN(S)	NAL(S)	STR(S)	TET(R)	0	0	0	0	0	0	S/G	S/G	S/G	S/R	S/A	S/D	S/G	S/A	S/A	S/K	S/K	S/A	S/D	S/T	S/D	S/P	S/a	S/a	S/a	S/a	S/a	S/a	S/c
1610H22280	SAMEA5326817	PRJEB31119	CIP(R)	ERY(S)	GEN(S)	NAL(R)	STR(S)	TET(R)	0	0	0	0	0	1	S/G	S/G	S/G	S/R	S/A	S/D	S/G	S/A	U/V	S/K	S/K	S/A	S/D	R/I	S/D	S/P	S/a	S/a	S/a	S/a	S/a	S/a	S/c
1610H22284	SAMEA5326481	PRJEB31119	CIP(S)	ERY(S)	GEN(S)	NAL(S)	STR(S)	TET(S)	0	0	0	0	0	0	U/-	S/G	S/G	S/R	S/A	S/D	S/G	S/A	S/A	S/K	S/K	S/A	S/D	S/T	S/D	S/P	S/a	S/a	S/a	S/a	S/a	S/a	S/c
1610M28642	SAMEA5326739	PRJEB31119	CIP(R)	ERY(S)	GEN(S)	NAL(R)	STR(S)	TET(S)	0	0	0	0	0	1	S/G	S/G	S/G	S/R	S/A	S/D	S/G	S/A	S/A	S/K	S/K	S/A	S/D	R/I	S/D	S/P	S/a	S/a	S/a	S/a	S/a	S/a	S/c
1610M29399	SAMEA7293459	PRJEB40238	CIP(S)	ERY(S)	GEN(S)	NAL(S)	STR(S)	TET(S)	0	0	0	0	0	0	S/G	S/G	S/G	S/R	S/A	S/D	S/G	S/A	U/T	S/K	S/K	S/A	S/D	S/T	S/D	S/P	S/a	S/a	S/a	S/a	S/a	S/a	S/c
1610M29400	SAMEA5326596	PRJEB31119	CIP(S)	ERY(S)	GEN(S)	NAL(S)	STR(S)	TET(S)	0	0	0	0	0	0	S/G	S/G	S/G	S/R	S/A	S/D	S/G	S/A	S/A	S/K	S/K	S/A	S/D	S/T	S/D	S/P	S/a	S/a	S/a	S/a	S/a	S/a	S/c
1610M29401	SAMEA5326920	PRJEB31119	CIP(R)	ERY(S)	GEN(S)	NAL(R)	STR(S)	TET(S)	0	0	0	0	0	1	S/G	S/G	S/G	S/R	S/A	S/D	S/G	S/A	S/A	S/K	S/K	S/A	S/D	R/I	S/D	S/P	S/a	S/a	S/a	S/a	S/a	S/a	S/c
1610T26700	SAMEA5326157	PRJEB31119	CIP(R)	ERY(S)	GEN(S)	NAL(S)	STR(R)	TET(R)	0	0	0	0	0	1	S/G	S/G	S/G	S/R	S/A	S/D	S/G	S/A	S/A	S/K	S/K	S/A	S/D	R/I	S/D	S/P	S/a	S/a	S/a	S/a	S/a	S/a	S/c
1610T26705	SAMEA5326492	PRJEB31119	CIP(S)	ERY(S)	GEN(S)	NAL(S)	STR(S)	TET(S)	0	0	0	0	0	0	S/G	S/G	S/G	S/R	S/A	S/D	S/G	S/A	S/A	S/K	S/K	S/A	S/D	S/T	S/D	S/P	S/a	S/a	S/a	S/a	S/a	S/a	S/c
1610T26707	SAMEA5326380	PRJEB31119	CIP(S)	ERY(S)	GEN(S)	NAL(S)	STR(S)	TET(S)	0	0	0	0	0	0	S/G	S/G	S/G	S/R	S/A	S/D	S/G	S/A	S/A	S/K	S/K	S/A	S/D	S/T	S/D	S/P	S/a	S/a	S/a	S/a	S/a	S/a	S/c
1610T27840	SAMEA7293460	PRJEB40238	CIP(S)	ERY(S)	GEN(S)	NAL(S)	STR(S)	TET(S)	0	0	0	0	0	0	S/G	S/G	S/G	S/R	S/A	S/D	S/G	S/A	S/A	S/K	S/K	S/A	S/D	S/T	S/D	S/P	S/a	S/a	S/a	S/a	S/a	S/a	S/c
1610T27895	SAMEA5326745	PRJEB31119	CIP(S)	ERY(S)	GEN(S)	NAL(S)	STR(S)	TET(S)	0	0	0	0	0	0	S/G	S/G	S/G	S/R	S/A	S/D	S/G	S/A	S/A	S/K	S/K	S/A	S/D	S/T	S/D	S/P	S/a	S/a	S/a	S/a	S/a	S/a	S/c
1610T27897	SAMEA5326725	PRJEB31119	CIP(S)	ERY(S)	GEN(S)	NAL(S)	STR(S)	TET(S)	0	0	0	0	0	0	S/G	S/G	S/G	S/R	S/A	S/D	S/G	S/A	S/A	S/K	S/K	S/A	S/D	S/T	S/D	S/P	S/a	S/a	S/a	S/a	S/a	S/a	S/c
1610T27899	SAMEA5326738	PRJEB31119	CIP(R)	ERY(S)	GEN(S)	NAL(R)	STR(S)	TET(S)	0	0	0	0	0	1	S/G	S/G	S/G	S/R	S/A	S/D	S/G	S/A	S/A	S/K	S/K	S/A	S/D	R/I	S/D	S/P	S/a	S/a	S/a	S/a	S/a	S/a	S/c
1610T27900	SAMEA5326327	PRJEB31119	CIP(S)	ERY(S)	GEN(S)	NAL(S)	STR(S)	TET(S)	0	0	0	0	0	0	S/G	S/G	S/G	S/R	S/A	S/D	S/G	S/A	S/A	S/K	S/K	S/A	S/D	S/T	S/D	S/P	S/a	S/a	S/a	S/a	S/a	S/a	S/c
1610T27903	SAMEA5326744	PRJEB31119	CIP(S)	ERY(S)	GEN(S)	NAL(S)	STR(S)	TET(S)	0	0	0	0	0	0	S/G	S/G	S/G	S/R	S/A	S/D	S/G	S/A	S/A	S/K	S/K	S/A	S/D	S/T	S/D	S/P	S/a	S/a	S/a	S/a	S/a	S/a	S/c
1610W38674	SAMEA5326743	PRJEB31119	CIP(S)	ERY(S)	GEN(S)	NAL(S)	STR(S)	TET(S)	0	0	0	0	0	0	S/G	S/G	S/G	S/R	S/A	S/D	S/G	S/A	S/A	S/K	S/K	S/A	S/D	S/T	S/D	S/P	S/a	S/a	S/a	S/a	S/a	S/a	S/c
1610W39445	SAMEA5326291	PRJEB31119	CIP(S)	ERY(S)	GEN(S)	NAL(S)	STR(S)	TET(S)	0	0	0	0	0	0	S/G	S/G	S/G	S/R	S/A	S/D	S/G	S/A	S/A	S/K	S/K	S/A	S/D	S/T	S/D	S/P	S/a	S/a	S/a	S/a	S/a	S/a	S/c
1611H23151	SAMEA5326382	PRJEB31119	CIP(S)	ERY(S)	GEN(S)	NAL(S)	STR(S)	TET(S)	0	0	0	0	0	0	S/G	S/G	S/G	S/R	S/A	S/D	S/G	S/A	S/A	S/K	S/K	S/A	S/D	S/T	S/D	S/P	S/a	S/a	S/a	S/a	S/a	S/a	S/c
1611H24007	SAMEA5326666	PRJEB31119	CIP(R)	ERY(S)	GEN(S)	NAL(R)	STR(S)	TET(R)	0	0	0	0	0	1	S/G	S/G	S/G	S/R	S/A	S/D	S/G	S/A	S/A	S/K	S/K	S/A	S/D	R/I	S/D	S/P	S/a	S/a	S/a	S/a	S/a	S/a	S/c
1611H24009	SAMEA7293461	PRJEB40238	CIP(S)	ERY(S)	GEN(S)	NAL(S)	STR(S)	TET(S)	0	0	0	0	0	0	U/-	S/G	S/G	S/R	S/A	S/D	S/G	S/A	S/A	S/K	S/K	S/A	S/D	S/T	S/D	S/P	S/a	S/a	S/a	S/a	S/a	S/a	S/c
1611H24017	SAMEA5326372	PRJEB31119	CIP(S)	ERY(S)	GEN(S)	NAL(S)	STR(S)	TET(S)	0	0	0	0	0	0	S/G	S/G	S/G	S/R	S/A	S/D	S/G	S/A	S/A	S/K	S/K	S/A	S/D	S/T	S/D	S/P	S/a	S/a	S/a	S/a	S/a	S/a	S/c
1611H24572	SAMEA5326417	PRJEB31119	CIP(S)	ERY(S)	GEN(S)	NAL(S)	STR(S)	TET(S)	0	0	0	0	0	0	S/G	S/G	S/G	S/R	S/A	S/D	S/G	S/A	S/A	S/K	S/K	S/A	S/D	S/T	S/D	S/P	S/a	S/a	S/a	S/a	S/a	S/a	S/c
1611H25313	SAMEA7293462	PRJEB40238	CIP(R)	ERY(S)	GEN(S)	NAL(R)	STR(S)	TET(S)	0	0	0	0	0	1	S/G	S/G	S/G	S/R	S/A	S/D	S/G	S/A	S/A	S/K	S/K	S/A	S/D	R/I	S/D	S/P	S/a	S/a	S/a	S/a	S/a	S/a	S/c
1611H25531	SAMEA7293463	PRJEB40238	CIP(S)	ERY(S)	GEN(S)	NAL(S)	STR(S)	TET(S)	0	0	0	0	0	0	S/G	S/G	S/G	S/R	S/A	S/D	S/G	S/A	S/A	S/K	S/K	S/A	S/D	S/T	S/D	S/P	S/a	S/a	S/a	S/a	S/a	S/a	S/c
1611H26189	SAMEA5326622	PRJEB31119	CIP(R)	ERY(S)	GEN(S)	NAL(R)	STR(S)	TET(S)	0	0	0	0	0	1	S/G	S/G	S/G	S/R	S/A	S/D	S/G	S/A	S/A	S/K	S/K	S/A	S/D	R/I	S/D	S/P	S/a	S/a	S/a	S/a	S/a	S/a	S/c
1611H26192	SAMEA5326423	PRJEB31119	CIP(S)	ERY(S)	GEN(S)	NAL(S)	STR(S)	TET(S)	0	0	0	0	0	0	U/-	S/G	S/G	S/R	S/A	S/D	S/G	S/A	S/A	S/K	S/K	S/A	S/D	S/T	S/D	S/P	S/a	S/a	S/a	S/a	S/a	S/a	S/c
1611H26194	SAMEA5326223	PRJEB31119	CIP(S)	ERY(S)	GEN(S)	NAL(S)	STR(S)	TET(R)	0	0	0	0	0	0	S/G	S/G	S/G	S/R	S/A	S/D	S/G	S/A	S/A	S/K	S/K	S/A	S/D	S/T	S/D	S/P	S/a	S/a	S/a	S/a	S/a	S/a	S/c
1611M31032	SAMEA5326239	PRJEB31119	CIP(S)	ERY(S)	GEN(S)	NAL(S)	STR(S)	TET(S)	0	0	0	0	0	0	S/G	S/G	S/G	S/R	S/A	S/D	S/G	S/A	S/A	S/K	S/K	S/A	S/D	S/T	S/D	S/P	S/a	S/a	S/a	S/a	S/a	S/a	S/c
1611M34161	SAMEA5326599	PRJEB31119	CIP(S)	ERY(S)	GEN(S)	NAL(S)	STR(S)	TET(S)	0	0	0	0	0	0	S/G	S/G	S/G	S/R	S/A	S/D	S/G	S/A	S/A	S/K	S/K	S/A	S/D	S/T	S/D	S/P	S/a	S/a	S/a	S/a	S/a	S/a	S/c
1611S41227	SAMEA5326443	PRJEB31119	CIP(R)	ERY(S)	GEN(S)	NAL(R)	STR(S)	TET(S)	0	0	0	0	0	1	S/G	S/G	S/G	S/R	S/A	S/D	S/G	S/A	S/A	S/K	S/K	S/A	S/D	R/I	S/D	S/P	S/a	S/a	S/a	S/a	S/a	S/a	S/c
1611S41854	SAMEA5326942	PRJEB31119	CIP(R)	ERY(S)	GEN(S)	NAL(R)	STR(S)	TET(R)	0	0	0	0	0	1	S/G	S/G	S/G	S/R	S/A	S/D	S/G	S/A	U/V	S/K	S/K	S/A	S/D	R/I	S/D	S/P	S/a	S/a	S/a	S/a	S/a	S/a	S/c
1611T30229	SAMEA5326396	PRJEB31119	CIP(S)	ERY(S)	GEN(S)	NAL(S)	STR(S)	TET(S)	0	0	0	0	0	0	U/-	S/G	S/G	S/R	S/A	S/D	S/G	S/A	S/A	S/K	S/K	S/A	S/D	S/T	S/D	S/P	S/a	S/a	S/a	S/a	S/a	S/a	S/c
1611T30232	SAMEA5326919	PRJEB31119	CIP(S)	ERY(S)	GEN(S)	NAL(S)	STR(S)	TET(S)	0	0	0	0	0	0	S/G	S/G	S/G	S/R	S/A	S/D	S/G	S/A	S/A	S/K	S/K	S/A	S/D	S/T	S/D	S/P	S/a	S/a	S/a	S/a	S/a	S/a	S/c
1611T33395	SAMEA5326356	PRJEB31119	CIP(R)	ERY(S)	GEN(S)	NAL(R)	STR(S)	TET(S)	0	0	0	0	0	1	S/G	S/G	S/G	S/R	S/A	S/D	S/G	S/A	S/A	S/K	S/K	S/A	S/D	R/I	S/D	S/P	S/a	S/a	S/a	S/a	S/a	S/a	S/c
1611W41110	SAMEA5326336	PRJEB31119	CIP(S)	ERY(S)	GEN(S)	NAL(S)	STR(S)	TET(S)	0	0	0	0	0	0	S/G	S/G	S/G	S/R	S/A	S/D	S/G	S/A	S/A	S/K	S/K	S/A	S/D	S/T	S/D	S/P	S/a	S/a	S/a	S/a	S/a	S/a	S/c
1611W41115	SAMEA5326467	PRJEB31119	CIP(R)	ERY(S)	GEN(S)	NAL(R)	STR(S)	TET(S)	0	0	0	0	0	1	U/-	S/G	S/G	S/R	S/A	S/D	S/G	S/A	S/A	S/K	S/K	S/A	S/D	R/I	S/D	S/P	S/a	S/a	S/a	S/a	S/a	S/a	S/c
1611W41122	SAMEA5326362	PRJEB31119	CIP(S)	ERY(S)	GEN(S)	NAL(S)	STR(S)	TET(S)	0	0	0	0	0	0	S/G	S/G	S/G	S/R	S/A	S/D	S/G	S/A	S/A	S/K	S/K	S/A	S/D	S/T	S/D	S/P	S/a	S/a	S/a	S/a	S/a	S/a	S/c
1611W41128	SAMEA5326731	PRJEB31119	CIP(R)	ERY(S)	GEN(S)	NAL(R)	STR(S)	TET(R)	1	0	0	0	0	1	S/G	S/G	S/G	S/R	S/A	S/D	S/G	S/A	S/A	S/K	S/K	S/A	S/D	R/I	S/D	S/P	S/a	S/a	S/a	S/a	S/a	S/a	R/t
1611W41134	SAMEA5326161	PRJEB31119	CIP(R)	ERY(S)	GEN(S)	NAL(R)	STR(S)	TET(R)	0	0	0	0	0	1	S/G	S/G	S/G	S/R	S/A	S/D	S/G	S/A	S/A	S/K	S/K	S/A	S/D	R/I	S/D	S/P	S/a	S/a	S/a	S/a	S/a	S/a	S/c
1611W41136	SAMEA5326255	PRJEB31119	CIP(S)	ERY(S)	GEN(S)	NAL(S)	STR(S)	TET(S)	0	0	0	0	0	0	S/G	S/G	S/G	S/R	S/A	S/D	S/G	S/A	S/A	S/K	S/K	S/A	S/D	S/T	S/D	S/P	S/a	S/a	S/a	S/a	S/a	S/a	S/c
1611W41139	SAMEA5326401	PRJEB31119	CIP(S)	ERY(S)	GEN(S)	NAL(S)	STR(S)	TET(S)	0	0	0	0	0	0	S/G	S/G	S/G	S/R	S/A	S/D	S/G	S/A	S/A	S/K	S/K	S/A	S/D	S/T	S/D	S/P	S/a	S/a	S/a	S/a	S/a	S/a	S/c
1611W41898	SAMEA7293464	PRJEB40238	CIP(R)	ERY(S)	GEN(S)	NAL(R)	STR(S)	TET(S)	0	0	0	0	0	1	S/G	S/G	S/G	S/R	S/A	S/D	S/G	S/A	S/A	S/K	S/K	S/A	S/D	R/I	S/D	S/P	S/a	S/a	S/a	S/a	S/a	S/a	S/c
1611W44154	SAMEA5326511	PRJEB31119	CIP(S)	ERY(S)	GEN(S)	NAL(S)	STR(S)	TET(S)	0	0	0	0	0	0	S/G	S/G	S/G	S/R	S/A	S/D	S/G	S/A	U/V	S/K	S/K	S/A	S/D	S/T	S/D	S/P	S/a	S/a	S/a	S/a	S/a	S/a	S/c
1611W44158	SAMEA5326424	PRJEB31119	CIP(S)	ERY(S)	GEN(S)	NAL(S)	STR(S)	TET(S)	0	0	0	0	0	0	S/G	S/G	S/G	S/R	S/A	S/D	S/G	S/A	S/A	S/K	S/K	S/A	S/D	S/T	S/D	S/P	S/a	S/a	S/a	S/a	S/a	S/a	S/c
1611W44160	SAMEA5326713	PRJEB31119	CIP(R)	ERY(S)	GEN(S)	NAL(R)	STR(S)	TET(R)	0	0	0	0	0	1	U/-	S/G	S/G	S/R	S/A	S/D	S/G	S/A	S/A	S/K	S/K	S/A	S/D	R/I	S/D	S/P	S/a	S/a	S/a	S/a	S/a	S/a	S/c
1611W44161	SAMEA5326193	PRJEB31119	CIP(R)	ERY(S)	GEN(S)	NAL(R)	STR(S)	TET(S)	0	0	0	0	0	1	S/G	S/G	S/G	S/R	S/A	S/D	S/G	S/A	S/A	S/K	S/K	S/A	S/D	R/I	S/D	S/P	S/a	S/a	S/a	S/a	S/a	S/a	S/c
1612F820	SAMEA5326167	PRJEB31119	CIP(R)	ERY(S)	GEN(S)	NAL(R)	STR(S)	TET(S)	0	0	0	0	0	1	S/G	S/G	S/G	S/R	S/A	S/D	S/G	S/A	U/V	S/K	S/K	S/A	S/D	R/I	S/D	S/P	S/a	S/a	S/a	S/a	S/a	S/a	S/c
1612H27584	SAMEA5326349	PRJEB31119	CIP(S)	ERY(S)	GEN(S)	NAL(S)	STR(S)	TET(S)	0	0	0	0	0	0	S/G	S/G	S/G	S/R	S/A	S/D	S/G	S/A	S/A	S/K	S/K	S/A	S/D	S/T	S/D	S/P	S/a	S/a	S/a	S/a	S/a	S/a	S/c
1612H27588	SAMEA5326821	PRJEB31119	CIP(R)	ERY(S)	GEN(S)	NAL(R)	STR(S)	TET(S)	0	0	0	0	0	1	S/G	S/G	S/G	S/R	S/A	S/D	S/G	S/A	S/A	S/K	S/K	S/A	S/D	R/I	S/D	S/P	S/a	S/a	S/a	S/a	S/a	S/a	S/c
1612H27591	SAMEA5326366	PRJEB31119	CIP(R)	ERY(S)	GEN(S)	NAL(R)	STR(S)	TET(S)	0	0	0	0	0	1	S/G	S/G	S/G	S/R	S/A	S/D	S/G	S/A	U/V	S/K	S/K	S/A	S/D	R/I	S/D	S/P	S/a	S/a	S/a	S/a	S/a	S/a	S/c
1612H27594	SAMEA5326456	PRJEB31119	CIP(R)	ERY(S)	GEN(S)	NAL(R)	STR(S)	TET(S)	0	0	0	0	0	1	S/G	S/G	S/G	S/R	S/A	S/D	S/G	S/A	S/A	S/K	S/K	S/A	S/D	R/I	S/D	S/P	S/a	S/a	S/a	S/a	S/a	S/a	S/c
1612H27799	SAMEA5326354	PRJEB31119	CIP(S)	ERY(S)	GEN(S)	NAL(S)	STR(S)	TET(S)	0	0	0	0	0	0	S/G	S/G	S/G	S/R	S/A	S/D	S/G	S/A	S/A	S/K	S/K	S/A	S/D	S/T	S/D	S/P	S/a	S/a	S/a	S/a	S/a	S/a	S/c
1612H28303	SAMEA5326765	PRJEB31119	CIP(R)	ERY(S)	GEN(S)	NAL(R)	STR(S)	TET(R)	0	0	0	0	0	1	S/G	S/G	S/G	S/R	S/A	S/D	S/G	S/A	S/A	S/K	S/K	S/A	S/D	R/I	S/D	S/P	S/a	S/a	S/a	S/a	S/a	S/a	S/c
1612H28779	SAMEA5326902	PRJEB31119	CIP(R)	ERY(S)	GEN(S)	NAL(R)	STR(S)	TET(R)	1	0	0	0	0	1	S/G	S/G	S/G	S/R	S/A	S/D	S/G	S/A	S/A	S/K	S/K	S/A	S/D	R/I	S/D	S/P	S/a	S/a	S/a	S/a	S/a	S/a	R/t
1612M35375	SAMEA5326848	PRJEB31119	CIP(R)	ERY(S)	GEN(S)	NAL(R)	STR(S)	TET(S)	0	0	0	0	0	1	S/G	S/G	S/G	S/R	S/A	S/D	S/G	S/A	S/A	S/K	S/K	S/A	S/D	R/I	S/D	S/P	S/a	S/a	S/a	S/a	S/a	S/a	S/c
1612T34331	SAMEA5326158	PRJEB31119	CIP(R)	ERY(S)	GEN(S)	NAL(R)	STR(S)	TET(R)	1	0	0	0	0	1	S/G	S/G	S/G	S/R	S/A	S/D	S/G	S/A	S/A	S/K	S/K	S/A	S/D	R/I	S/D	S/P	S/a	S/a	S/a	S/a	S/a	S/a	R/t
1612T35960	SAMEA5326180	PRJEB31119	CIP(S)	ERY(S)	GEN(S)	NAL(S)	STR(S)	TET(R)	0	0	0	0	0	0	S/G	S/G	S/G	S/R	S/A	S/D	S/G	S/A	S/A	S/K	S/K	S/A	S/D	S/T	S/D	S/P	S/a	S/a	S/a	S/a	S/a	S/a	S/c
1612W46958	SAMEA5326881	PRJEB31119	CIP(R)	ERY(S)	GEN(S)	NAL(R)	STR(S)	TET(S)	0	0	0	0	0	1	S/G	S/G	S/G	S/R	S/A	S/D	S/G	S/A	S/A	S/K	S/K	S/A	S/D	R/I	S/D	S/P	S/a	S/a	S/a	S/a	S/a	S/a	S/c
1612W46960	SAMEA5326337	PRJEB31119	CIP(S)	ERY(S)	GEN(S)	NAL(S)	STR(S)	TET(S)	0	0	0	0	0	0	S/G	S/G	S/G	S/R	S/A	S/D	S/G	S/A	S/A	S/K	S/K	S/A	S/D	S/T	S/D	S/P	S/a	S/a	S/a	S/a	S/a	S/a	S/c
1701H29403	SAMEA5326484	PRJEB31119	CIP(R)	ERY(S)	GEN(S)	NAL(R)	STR(S)	TET(R)	0	0	0	0	0	1	S/G	S/G	S/G	S/R	S/A	S/D	S/G	S/A	S/A	S/K	S/K	S/A	S/D	R/I	S/D	S/P	S/a	S/a	S/a	S/a	S/a	S/a	S/c
1701H29426	SAMEA5326737	PRJEB31119	CIP(R)	ERY(S)	GEN(S)	NAL(R)	STR(S)	TET(S)	0	0	0	0	0	1	S/G	S/G	S/G	S/R	S/A	S/D	S/G	S/A	S/A	S/K	S/K	S/A	S/D	R/I	S/D	S/P	S/a	S/a	S/a	S/a	S/a	S/a	S/c
1701H30022	SAMEA5326835	PRJEB31119	CIP(S)	ERY(S)	GEN(S)	NAL(S)	STR(S)	TET(S)	0	0	0	0	0	0	S/G	S/G	S/G	S/R	S/A	S/D	S/G	S/A	S/A	S/K	S/K	S/A	S/D	S/T	S/D	S/P	S/a	S/a	S/a	S/a	S/a	S/a	S/c
1701H31730	SAMEA7293465	PRJEB40238	CIP(R)	ERY(S)	GEN(S)	NAL(R)	STR(S)	TET(S)	0	0	0	0	0	1	S/G	S/G	S/G	S/R	S/A	S/D	S/G	S/A	S/A	S/K	S/K	S/A	S/D	R/I	S/D	S/P	S/a	S/a	S/a	S/a	S/a	S/a	S/c
1701H31734	SAMEA7293466	PRJEB40238	CIP(R)	ERY(S)	GEN(S)	NAL(R)	STR(S)	TET(R)	0	0	0	0	0	1	U/-	S/G	S/G	S/R	S/A	S/D	S/G	S/A	S/A	S/K	S/K	S/A	S/D	R/I	S/D	S/P	S/a	S/a	S/a	S/a	S/a	S/a	S/c
1701M37025	SAMEA5326939	PRJEB31119	CIP(R)	ERY(S)	GEN(S)	NAL(R)	STR(S)	TET(S)	1	0	0	0	0	1	S/G	S/G	S/G	S/R	S/A	S/D	S/G	S/A	U/V	S/K	S/K	S/A	S/D	R/I	S/D	S/P	S/a	S/a	S/a	S/a	S/a	S/a	R/t
1701M37100	SAMEA5326221	PRJEB31119	CIP(S)	ERY(S)	GEN(S)	NAL(S)	STR(S)	TET(R)	0	0	0	0	0	0	S/G	S/G	S/G	S/R	S/A	S/D	S/G	S/A	U/V	S/K	S/K	S/A	S/D	S/T	S/D	S/P	S/a	S/a	S/a	S/a	S/a	S/a	S/c
1701M39023	SAMEA5326949	PRJEB31119	CIP(R)	ERY(R)	GEN(S)	NAL(R)	STR(S)	TET(R)	0	1	0	0	0	1	S/G	S/G	S/G	S/R	S/A	S/D	S/G	S/A	U/V	S/K	S/K	S/A	S/D	R/I	S/D	S/P	S/a	S/a	S/a	R/g	R/g	R/g	S/c
1701M39775	SAMEA5326316	PRJEB31119	CIP(R)	ERY(S)	GEN(S)	NAL(R)	STR(S)	TET(S)	0	0	0	0	0	1	S/G	S/G	S/G	S/R	S/A	S/D	S/G	S/A	S/A	S/K	S/K	S/A	S/D	R/I	S/D	S/P	S/a	S/a	S/a	S/a	S/a	S/a	S/c
1701M39797	SAMEA5326647	PRJEB31119	CIP(S)	ERY(S)	GEN(S)	NAL(S)	STR(S)	TET(S)	0	0	0	0	0	0	S/G	S/G	S/G	S/R	S/A	S/D	S/G	S/A	S/A	S/K	S/K	S/A	S/D	S/T	S/D	S/P	S/a	S/a	S/a	S/a	S/a	S/a	S/c
1701M39798	SAMEA5326751	PRJEB31119	CIP(S)	ERY(S)	GEN(S)	NAL(S)	STR(S)	TET(S)	0	0	0	0	0	0	S/G	S/G	S/G	S/R	S/A	S/D	S/G	S/A	S/A	S/K	S/K	S/A	S/D	S/T	S/D	S/P	S/a	S/a	S/a	S/a	S/a	S/a	S/c
1701S43242	SAMEA5326576	PRJEB31119	CIP(R)	ERY(S)	GEN(S)	NAL(R)	STR(S)	TET(S)	0	0	0	0	0	1	S/G	S/G	S/G	S/R	S/A	S/D	S/G	S/A	S/A	S/K	S/K	S/A	S/D	R/I	S/D	S/P	S/a	S/a	S/a	S/a	S/a	S/a	S/c
1701S43246	SAMEA5326566	PRJEB31119	CIP(S)	ERY(S)	GEN(S)	NAL(S)	STR(S)	TET(S)	0	0	0	0	0	0	S/G	S/G	S/G	S/R	S/A	S/D	S/G	S/A	S/A	S/K	S/K	S/A	S/D	S/T	S/D	S/P	S/a	S/a	S/a	S/a	S/a	S/a	S/c
1701S43247	SAMEA5326847	PRJEB31119	CIP(R)	ERY(S)	GEN(S)	NAL(R)	STR(S)	TET(S)	0	0	0	0	0	1	S/G	S/G	S/G	S/R	S/A	S/D	S/G	S/A	S/A	S/K	S/K	S/A	S/D	R/I	S/D	S/P	S/a	S/a	S/a	S/a	S/a	S/a	S/c
1701S43806	SAMEA5326368	PRJEB31119	CIP(R)	ERY(S)	GEN(S)	NAL(R)	STR(S)	TET(S)	0	0	0	0	0	1	S/G	S/G	S/G	S/R	S/A	S/D	S/G	S/A	U/V	S/K	S/K	S/A	S/D	R/I	S/D	S/P	S/a	S/a	S/a	S/a	S/a	S/a	S/c
1701S43807	SAMEA5326225	PRJEB31119	CIP(S)	ERY(S)	GEN(S)	NAL(S)	STR(S)	TET(R)	0	0	0	0	0	0	U/-	S/G	S/G	S/R	S/A	S/D	S/G	S/A	S/A	S/K	S/K	S/A	S/D	S/T	S/D	S/P	S/a	S/a	S/a	S/a	S/a	S/a	S/c
1701S43809	SAMEA7293467	PRJEB40238	CIP(S)	ERY(S)	GEN(S)	NAL(S)	STR(S)	TET(S)	0	0	0	0	0	0	S/G	S/G	S/G	S/R	S/A	S/D	S/G	S/A	S/A	S/K	S/K	S/A	S/D	S/T	S/D	S/P	S/a	S/a	S/a	S/a	S/a	S/a	S/c
1701T37240	SAMEA5326710	PRJEB31119	CIP(S)	ERY(S)	GEN(S)	NAL(S)	STR(S)	TET(R)	0	0	0	0	0	0	S/G	S/G	S/G	S/R	S/A	S/D	S/G	S/A	S/A	S/K	S/K	S/A	S/D	S/T	S/D	S/P	S/a	S/a	S/a	S/a	S/a	S/a	S/c
1701T38833	SAMEA5326937	PRJEB31119	CIP(R)	ERY(R)	GEN(R)	NAL(R)	STR(S)	TET(R)	0	1	0	0	0	1	S/G	S/G	S/G	S/R	S/A	S/D	S/G	S/A	S/A	S/K	S/K	S/A	S/D	R/I	S/D	S/P	S/a	S/a	S/a	S/a	R/g	R/g	S/c
1701T39089	SAMEA7293468	PRJEB40238	CIP(R)	ERY(S)	GEN(S)	NAL(R)	STR(S)	TET(R)	0	0	0	0	0	1	S/G	S/G	S/G	S/R	S/A	S/D	S/G	S/A	S/A	S/K	S/K	S/A	S/D	R/I	S/D	S/P	S/a	S/a	S/a	S/a	S/a	S/a	S/c
1701T39093	SAMEA5326646	PRJEB31119	CIP(R)	ERY(S)	GEN(S)	NAL(R)	STR(S)	TET(S)	0	0	0	0	0	1	S/G	S/G	S/G	S/R	S/A	S/D	S/G	S/A	S/A	S/K	S/K	S/A	S/D	R/I	S/D	S/P	S/a	S/a	S/a	S/a	S/a	S/a	S/c
1701T40348	SAMEA5326948	PRJEB31119	CIP(R)	ERY(S)	GEN(S)	NAL(R)	STR(S)	TET(R)	1	0	0	0	0	1	U/-	S/G	S/G	S/R	S/A	S/D	S/G	S/A	U/V	S/K	S/K	S/A	S/D	R/I	S/D	S/P	S/a	S/a	S/a	S/a	S/a	S/a	R/t
1701W47798	SAMEA5326227	PRJEB31119	CIP(S)	ERY(S)	GEN(S)	NAL(S)	STR(S)	TET(R)	0	0	0	0	0	0	S/G	S/G	S/G	S/R	S/A	S/D	S/G	S/A	S/A	S/K	S/K	S/A	S/D	S/T	S/D	S/P	S/a	S/a	S/a	S/a	S/a	S/a	S/c
1702F6765	SAMEA5326846	PRJEB31119	CIP(S)	ERY(S)	GEN(S)	NAL(S)	STR(S)	TET(S)	0	0	0	0	0	0	S/G	S/G	S/G	S/R	S/A	S/D	S/G	S/A	S/A	S/K	S/K	S/A	S/D	S/T	S/D	S/P	S/a	S/a	S/a	S/a	S/a	S/a	S/c
1702F6767	SAMEA5326938	PRJEB31119	CIP(R)	ERY(R)	GEN(S)	NAL(R)	STR(S)	TET(R)	1	1	0	0	0	1	S/G	S/G	S/G	S/R	S/A	S/D	S/G	S/A	U/V	S/K	S/K	S/A	S/D	R/I	S/D	S/P	S/a	S/a	S/a	R/g	R/g	R/g	R/t
1702F7756	SAMEA5326895	PRJEB31119	CIP(R)	ERY(S)	GEN(S)	NAL(R)	STR(R)	TET(R)	0	0	0	0	0	1	S/G	S/G	S/G	S/R	S/A	S/D	S/G	S/A	S/A	S/K	S/K	S/A	S/D	R/I	S/D	S/P	S/a	S/a	S/a	S/a	S/a	S/a	S/c
1702H32502_1	SAMEA7293469	PRJEB40238	CIP(R)	ERY(S)	GEN(S)	NAL(R)	STR(S)	TET(S)	0	0	0	0	0	0	S/G	S/G	S/G	S/R	S/A	S/D	S/G	S/A	S/A	S/K	S/K	S/A	S/D	S/T	S/D	S/P	S/a	S/a	S/a	S/a	S/a	S/a	S/c
1702H33339	SAMEA5326371	PRJEB31119	CIP(S)	ERY(S)	GEN(S)	NAL(S)	STR(S)	TET(S)	0	0	0	0	0	0	U/-	S/G	S/G	S/R	S/A	S/D	S/G	S/A	S/A	S/K	S/K	S/A	S/D	S/T	S/D	S/P	S/a	S/a	S/a	S/a	S/a	S/a	S/c
1702H33342	SAMEA5326369	PRJEB31119	CIP(S)	ERY(S)	GEN(S)	NAL(S)	STR(R)	TET(S)	0	0	0	0	1	0	S/G	S/G	S/G	S/R	S/A	S/D	S/G	S/A	S/A	R/R	S/K	S/A	S/D	S/T	S/D	S/P	S/a	S/a	S/a	S/a	S/a	S/a	S/c
1702H33927	SAMEA5326708	PRJEB31119	CIP(S)	ERY(S)	GEN(S)	NAL(S)	STR(S)	TET(S)	0	0	0	0	0	0	S/G	S/G	S/G	S/R	S/A	S/D	S/G	S/A	S/A	S/K	S/K	S/A	S/D	S/T	S/D	S/P	S/a	S/a	S/a	S/a	S/a	S/a	S/c
1702H33931	SAMEA5326888	PRJEB31119	CIP(S)	ERY(S)	GEN(S)	NAL(S)	STR(S)	TET(S)	0	0	0	0	0	0	S/G	S/G	S/G	S/R	S/A	S/D	S/G	S/A	S/A	S/K	S/K	S/A	S/D	S/T	S/D	S/P	S/a	S/a	S/a	S/a	S/a	S/a	S/c
1702H33933	SAMEA5326355	PRJEB31119	CIP(R)	ERY(S)	GEN(S)	NAL(R)	STR(S)	TET(S)	0	0	0	0	0	1	S/G	S/G	S/G	S/R	S/A	S/D	S/G	S/A	S/A	S/K	S/K	S/A	S/D	R/I	S/D	S/P	S/a	S/a	S/a	S/a	S/a	S/a	S/c
1702H34647	SAMEA5326299	PRJEB31119	CIP(S)	ERY(S)	GEN(S)	NAL(S)	STR(S)	TET(S)	0	0	0	0	0	0	S/G	S/G	S/G	S/R	S/A	S/D	S/G	S/A	S/A	S/K	S/K	S/A	S/D	S/T	S/D	S/P	S/a	S/a	S/a	S/a	S/a	S/a	S/c
1702H35662	SAMEA5326436	PRJEB31119	CIP(R)	ERY(S)	GEN(S)	NAL(R)	STR(S)	TET(R)	0	0	0	0	0	1	U/-	S/G	S/G	S/R	S/A	S/D	S/G	S/A	S/A	S/K	S/K	S/A	S/D	R/I	S/D	S/P	S/a	S/a	S/a	S/a	S/a	S/a	S/c
1702M41743	SAMEA5326226	PRJEB31119	CIP(S)	ERY(S)	GEN(S)	NAL(S)	STR(S)	TET(R)	0	0	0	0	0	0	S/G	S/G	S/G	S/R	S/A	S/D	S/G	S/A	S/A	S/K	S/K	S/A	S/D	S/T	S/D	S/P	S/a	S/a	S/a	S/a	S/a	S/a	S/c
1702M41750	SAMEA5326936	PRJEB31119	CIP(S)	ERY(S)	GEN(S)	NAL(R)	STR(S)	TET(R)	0	0	0	0	0	1	S/G	S/G	S/G	S/R	S/A	S/D	S/G	S/A	S/A	S/K	S/K	S/A	S/D	R/A	S/D	S/P	S/a	S/a	S/a	S/a	S/a	S/a	S/c
1702S44569	SAMEA5326490	PRJEB31119	CIP(S)	ERY(S)	GEN(S)	NAL(S)	STR(S)	TET(S)	0	0	0	0	0	0	S/G	S/G	S/G	S/R	S/A	S/D	S/G	S/A	S/A	S/K	S/K	S/A	S/D	S/T	S/D	S/P	S/a	S/a	S/a	S/a	S/a	S/a	S/c
1702S44570	SAMEA5326947	PRJEB31119	CIP(R)	ERY(S)	GEN(S)	NAL(R)	STR(S)	TET(R)	0	0	0	0	0	1	S/G	S/G	S/G	S/R	S/A	S/D	S/G	S/A	S/A	S/K	S/K	S/A	S/D	R/I	S/D	S/P	S/a	S/a	S/a	S/a	S/a	S/a	S/c
1702S45379	SAMEA7293470	PRJEB40238	CIP(R)	ERY(S)	GEN(S)	NAL(R)	STR(S)	TET(R)	0	0	0	0	0	1	S/G	S/G	S/G	S/R	S/A	S/D	S/G	S/A	S/A	S/K	S/K	S/A	S/D	R/I	S/D	S/P	S/a	S/a	S/a	S/a	S/a	S/a	S/c
1702T40345	SAMEA5326222	PRJEB31119	CIP(R)	ERY(S)	GEN(S)	NAL(R)	STR(S)	TET(S)	0	0	0	0	0	1	S/G	S/G	S/G	S/R	S/A	S/D	S/G	S/A	S/A	S/K	S/K	S/A	S/D	R/I	S/D	S/P	S/a	S/a	S/a	S/a	S/a	S/a	S/c
1702T40397	SAMEA5326353	PRJEB31119	CIP(S)	ERY(S)	GEN(S)	NAL(S)	STR(S)	TET(S)	0	0	0	0	0	0	S/G	S/G	S/G	S/R	S/A	S/D	S/G	S/A	S/A	S/K	S/K	S/A	S/D	S/T	S/D	S/P	S/a	S/a	S/a	S/a	S/a	S/a	S/c
1702T40399	SAMEA5326487	PRJEB31119	CIP(R)	ERY(S)	GEN(S)	NAL(R)	STR(S)	TET(R)	1	0	0	0	0	1	S/G	S/G	S/G	S/R	S/A	S/D	S/G	S/A	S/A	S/K	S/K	S/A	S/D	R/I	S/D	S/P	S/a	S/a	S/a	S/a	S/a	S/a	R/t
1702T40529	SAMEA5326707	PRJEB31119	CIP(S)	ERY(S)	GEN(S)	NAL(S)	STR(S)	TET(S)	0	0	0	0	0	0	S/G	S/G	S/G	S/R	S/A	S/D	S/G	S/A	S/A	S/K	S/K	S/A	S/D	S/T	S/D	S/P	S/a	S/a	S/a	S/a	S/a	S/a	S/c
1702T41561	SAMEA5326946	PRJEB31119	CIP(R)	ERY(S)	GEN(S)	NAL(R)	STR(S)	TET(R)	0	0	0	0	0	1	S/G	S/G	S/G	S/R	S/A	S/D	S/G	S/A	U/V	S/K	S/K	S/A	S/D	R/I	S/D	S/P	S/a	S/a	S/a	S/a	S/a	S/a	S/c
1702T41992	SAMEA5326486	PRJEB31119	CIP(R)	ERY(S)	GEN(S)	NAL(R)	STR(S)	TET(R)	1	0	0	0	0	1	S/G	S/G	S/G	S/R	S/A	S/D	S/G	S/A	S/A	S/K	S/K	S/A	S/D	R/I	S/D	S/P	S/a	S/a	S/a	S/a	S/a	S/a	R/t
1702W51418	SAMEA5326426	PRJEB31119	CIP(S)	ERY(S)	GEN(S)	NAL(S)	STR(S)	TET(S)	0	0	0	0	0	0	S/G	S/G	S/G	S/R	S/A	S/D	S/G	S/A	S/A	S/K	S/K	S/A	S/D	S/T	S/D	S/P	S/a	S/a	S/a	S/a	S/a	S/a	S/c
1702W51507	SAMEA5326896	PRJEB31119	CIP(S)	ERY(S)	GEN(S)	NAL(S)	STR(S)	TET(S)	0	0	0	0	0	0	S/G	S/G	S/G	S/R	S/A	S/D	S/G	S/A	S/A	S/K	S/K	S/A	S/D	S/T	S/D	S/P	S/a	S/a	S/a	S/a	S/a	S/a	S/c
1702W53932	SAMEA5326270	PRJEB31119	CIP(R)	ERY(S)	GEN(S)	NAL(R)	STR(S)	TET(S)	0	0	0	0	0	1	U/-	S/G	S/G	S/R	S/A	S/D	S/G	S/A	S/A	S/K	S/K	S/A	S/D	R/I	S/D	R/S	S/a	S/a	S/a	S/a	S/a	S/a	S/c
1702W53943	SAMEA5326929	PRJEB31119	CIP(R)	ERY(S)	GEN(S)	NAL(R)	STR(S)	TET(R)	0	0	0	0	0	1	S/G	S/G	S/G	S/R	S/A	S/D	S/G	S/A	S/A	S/K	S/K	S/A	S/D	R/I	S/D	S/P	S/a	S/a	S/a	S/a	S/a	S/a	S/c
1702W53948	SAMEA7293471	PRJEB40238	CIP(R)	ERY(S)	GEN(S)	NAL(R)	STR(S)	TET(R)	0	0	0	0	0	1	U/-	S/G	S/G	S/R	S/A	S/D	S/G	S/A	S/A	S/K	S/K	S/A	S/D	R/I	S/D	S/P	S/a	S/a	S/a	S/a	S/a	S/a	S/c
1703F10211	SAMEA7293472	PRJEB40238	CIP(S)	ERY(S)	GEN(S)	NAL(S)	STR(S)	TET(S)	0	0	0	0	0	1	S/G	S/G	S/G	S/R	S/A	S/D	S/G	S/A	S/A	S/K	S/K	S/A	S/D	S/T	S/D	R/S	S/a	S/a	S/a	S/a	S/a	S/a	S/c
1703F11817	SAMEA7293473	PRJEB40238	CIP(R)	ERY(S)	GEN(S)	NAL(R)	STR(S)	TET(R)	0	0	0	0	0	1	S/G	S/G	S/G	S/R	S/A	S/D	S/G	S/A	U/V	S/K	S/K	S/A	S/D	R/I	S/D	S/P	S/a	S/a	S/a	S/a	S/a	S/a	S/c
1703H35619	SAMEA5326607	PRJEB31119	CIP(S)	ERY(S)	GEN(S)	NAL(S)	STR(S)	TET(S)	0	0	0	0	0	0	S/G	S/G	S/G	S/R	S/A	S/D	S/G	S/A	U/V	S/K	S/K	S/A	S/D	S/T	S/D	S/P	S/a	S/a	S/a	S/a	S/a	S/a	S/c
1703H35664	SAMEA5326834	PRJEB31119	CIP(S)	ERY(S)	GEN(S)	NAL(S)	STR(S)	TET(S)	0	0	0	0	0	0	S/G	S/G	S/G	S/R	S/A	S/D	S/G	S/A	U/V	S/K	S/K	S/A	S/D	S/T	S/D	S/P	S/a	S/a	S/a	S/a	S/a	S/a	S/c
1703H36936	SAMEA5326174	PRJEB31119	CIP(R)	ERY(S)	GEN(S)	NAL(R)	STR(S)	TET(R)	0	0	0	0	0	1	S/G	S/G	S/G	S/R	S/A	S/D	S/G	S/A	S/A	S/K	S/K	S/A	S/D	R/I	S/D	S/P	S/a	S/a	S/a	S/a	S/a	S/a	S/c
1703H38369	SAMEA5326425	PRJEB31119	CIP(S)	ERY(S)	GEN(S)	NAL(S)	STR(S)	TET(S)	0	0	0	0	0	0	S/G	S/G	S/G	S/R	S/A	S/D	S/G	S/A	S/A	S/K	S/K	S/A	S/D	S/T	S/D	S/P	S/a	S/a	S/a	S/a	S/a	S/a	S/c
1703H38377	SAMEA5326573	PRJEB31119	CIP(S)	ERY(S)	GEN(S)	NAL(S)	STR(S)	TET(S)	0	0	0	0	0	0	S/G	S/G	S/G	S/R	S/A	S/D	S/G	S/A	S/A	S/K	S/K	S/A	S/D	S/T	S/D	S/P	S/a	S/a	S/a	S/a	S/a	S/a	S/c
1703M43347	SAMEA5326909	PRJEB31119	CIP(R)	ERY(S)	GEN(S)	NAL(R)	STR(S)	TET(R)	0	0	0	0	0	1	S/G	S/G	S/G	S/R	S/A	S/D	S/G	S/A	U/V	S/K	S/K	S/A	S/D	R/I	S/D	S/P	S/a	S/a	S/a	S/a	S/a	S/a	S/c
1703M43698	SAMEA5326907	PRJEB31119	CIP(R)	ERY(S)	GEN(S)	NAL(R)	STR(S)	TET(R)	1	0	0	0	0	1	S/G	S/G	S/G	S/R	S/A	S/D	S/G	S/A	S/A	S/K	S/K	S/A	S/D	R/I	S/D	S/P	S/a	S/a	S/a	S/a	S/a	S/a	R/t
1703M43715	SAMEA5326844	PRJEB31119	CIP(S)	ERY(S)	GEN(S)	NAL(S)	STR(S)	TET(S)	0	0	0	0	0	0	S/G	S/G	S/G	S/R	S/A	S/D	S/G	S/A	S/A	S/K	S/K	S/A	S/D	S/T	S/D	S/P	S/a	S/a	S/a	S/a	S/a	S/a	S/c
1703M43731	SAMEA5326926	PRJEB31119	CIP(R)	ERY(S)	GEN(S)	NAL(R)	STR(S)	TET(S)	0	0	0	0	0	1	S/G	S/G	S/G	S/R	S/A	S/D	S/G	S/A	S/A	S/K	S/K	S/A	S/D	R/I	S/D	S/P	S/a	S/a	S/a	S/a	S/a	S/a	S/c
1703T44628	SAMEA5326874	PRJEB31119	CIP(R)	ERY(S)	GEN(S)	NAL(R)	STR(S)	TET(R)	0	0	0	0	0	1	S/G	S/G	S/G	S/R	S/A	S/D	S/G	S/A	U/V	S/K	S/K	S/A	S/D	R/I	S/D	S/P	S/a	S/a	S/a	S/a	S/a	S/a	S/c
1703T45298	SAMEA5326890	PRJEB31119	CIP(R)	ERY(S)	GEN(S)	NAL(R)	STR(S)	TET(R)	1	0	0	0	0	1	S/G	S/G	S/G	S/R	S/A	S/D	S/G	S/A	S/A	S/K	S/K	S/A	S/D	R/I	S/D	S/P	S/a	S/a	S/a	S/a	S/a	S/a	R/t
1703W54458	SAMEA5326875	PRJEB31119	CIP(R)	ERY(S)	GEN(S)	NAL(R)	STR(S)	TET(S)	0	0	0	0	0	1	S/G	S/G	S/G	S/R	S/A	S/D	S/G	S/A	S/A	S/K	S/K	S/A	S/D	R/I	S/D	S/P	S/a	S/a	S/a	S/a	S/a	S/a	S/c
1703W54560	SAMEA5326940	PRJEB31119	CIP(R)	ERY(S)	GEN(S)	NAL(R)	STR(S)	TET(S)	0	0	0	0	0	1	S/G	S/G	S/G	S/R	S/A	S/D	S/G	S/A	U/V	S/K	S/K	S/A	S/D	R/I	S/D	S/P	S/a	S/a	S/a	S/a	S/a	S/a	S/c
1703W54567	SAMEA5326945	PRJEB31119	CIP(R)	ERY(S)	GEN(S)	NAL(R)	STR(S)	TET(R)	0	0	0	0	0	1	S/G	S/G	S/G	S/R	S/A	S/D	S/G	S/A	U/V	S/K	S/K	S/A	S/D	R/I	S/D	S/P	S/a	S/a	S/a	S/a	S/a	S/a	S/c
1703W56598	SAMEA5326282	PRJEB31119	CIP(S)	ERY(S)	GEN(S)	NAL(S)	STR(S)	TET(S)	0	0	0	0	0	0	S/G	S/G	S/G	S/R	S/A	S/D	S/G	S/A	S/A	S/K	S/K	S/A	S/D	S/T	S/D	S/P	S/a	S/a	S/a	S/a	S/a	S/a	S/c
1703W56603	SAMEA5326869	PRJEB31119	CIP(R)	ERY(S)	GEN(S)	NAL(R)	STR(S)	TET(S)	1	0	0	0	0	1	S/G	S/G	S/G	S/R	S/A	S/D	S/G	S/A	U/V	S/K	S/K	S/A	S/D	R/I	S/D	S/P	S/a	S/a	S/a	S/a	S/a	S/a	R/t
1704F13096	SAMEA5326581	PRJEB31119	CIP(S)	ERY(S)	GEN(S)	NAL(S)	STR(S)	TET(S)	0	0	0	0	0	0	S/G	S/G	S/G	S/R	S/A	S/D	S/G	S/A	S/A	S/K	S/K	S/A	S/D	S/T	S/D	S/P	S/a	S/a	S/a	S/a	S/a	S/a	S/c
1704F13098	SAMEA5326760	PRJEB31119	CIP(R)	ERY(S)	GEN(S)	NAL(R)	STR(S)	TET(R)	0	0	0	0	0	1	S/G	S/G	S/G	S/R	S/A	S/D	S/G	S/A	U/V	S/K	S/K	S/A	S/D	R/I	S/D	S/P	S/a	S/a	S/a	S/a	S/a	S/a	S/c
1704F13197	SAMEA5326861	PRJEB31119	CIP(R)	ERY(S)	GEN(S)	NAL(R)	STR(S)	TET(S)	0	0	0	0	0	1	S/G	S/G	S/G	S/R	S/A	S/D	S/G	S/A	S/A	S/K	S/K	S/A	S/D	R/I	S/D	S/P	S/a	S/a	S/a	S/a	S/a	S/a	S/c
1704F13796	SAMEA5326872	PRJEB31119	CIP(R)	ERY(S)	GEN(S)	NAL(R)	STR(R)	TET(R)	1	0	0	0	0	1	S/G	S/G	S/G	S/R	S/A	S/D	S/G	S/A	U/V	S/K	S/K	S/A	S/D	R/I	S/D	S/P	S/a	S/a	S/a	S/a	S/a	S/a	R/t
1704H40085	SAMEA5326750	PRJEB31119	CIP(S)	ERY(S)	GEN(S)	NAL(S)	STR(S)	TET(S)	0	0	0	0	0	0	S/G	S/G	S/G	S/R	S/A	S/D	S/G	S/A	S/A	S/K	S/K	S/A	S/D	S/T	S/D	S/P	S/a	S/a	S/a	S/a	S/a	S/a	S/c
1704M45668	SAMEA5326706	PRJEB31119	CIP(S)	ERY(S)	GEN(S)	NAL(S)	STR(S)	TET(S)	0	0	0	0	0	0	S/G	S/G	S/G	S/R	S/A	S/D	S/G	S/A	S/A	S/K	S/K	S/A	S/D	S/T	S/D	S/P	S/a	S/a	S/a	S/a	S/a	S/a	S/c
1704M46461	SAMEA5326870	PRJEB31119	CIP(R)	ERY(S)	GEN(S)	NAL(R)	STR(S)	TET(R)	0	0	0	0	0	1	S/G	S/G	S/G	S/R	S/A	S/D	S/G	S/A	S/A	S/K	S/K	S/A	S/D	R/I	S/D	S/P	S/a	S/a	S/a	S/a	S/a	S/a	S/c
1704M46474	SAMEA5326871	PRJEB31119	CIP(R)	ERY(S)	GEN(S)	NAL(R)	STR(S)	TET(R)	0	0	0	0	0	1	S/G	S/G	S/G	S/R	S/A	S/D	S/G	S/A	U/V	S/K	S/K	S/A	S/D	R/I	S/D	S/P	S/a	S/a	S/a	S/a	S/a	S/a	S/c
1704S46946	SAMEA5326273	PRJEB31119	CIP(R)	ERY(S)	GEN(S)	NAL(R)	STR(S)	TET(S)	0	0	0	0	0	1	S/G	S/G	S/G	S/R	S/A	S/D	S/G	S/A	S/A	S/K	S/K	S/A	S/D	R/I	S/D	R/S	S/a	S/a	S/a	S/a	S/a	S/a	S/c
1704W57338	SAMEA5326633	PRJEB31119	CIP(S)	ERY(S)	GEN(S)	NAL(S)	STR(S)	TET(S)	0	0	0	0	0	0	S/G	S/G	S/G	S/R	S/A	S/D	S/G	S/A	S/A	S/K	S/K	S/A	S/D	S/T	S/D	S/P	S/a	S/a	S/a	S/a	S/a	S/a	S/c
1705F16012	SAMEA7293474	PRJEB40238	CIP(R)	ERY(R)	GEN(S)	NAL(R)	STR(S)	TET(R)	0	1	0	0	0	1	S/G	S/G	S/G	S/R	S/A	S/D	S/G	S/A	S/A	S/K	S/K	S/A	S/D	R/I	S/D	S/P	S/a	S/a	S/a	R/g	R/g	R/g	S/c
1705M50719	SAMEA7293475	PRJEB40238	CIP(R)	ERY(S)	GEN(S)	NAL(R)	STR(S)	TET(S)	0	0	0	0	0	1	S/G	S/G	S/G	S/R	S/A	S/D	S/G	S/A	S/A	S/K	S/K	S/A	S/D	R/I	S/D	S/P	S/a	S/a	S/a	S/a	S/a	S/a	S/c
1706T56198	SAMEA5326416	PRJEB31119	CIP(S)	ERY(S)	GEN(S)	NAL(S)	STR(S)	TET(S)	0	0	0	0	0	0	S/G	S/G	S/G	S/R	S/A	S/D	S/G	S/A	S/A	S/K	S/K	S/A	S/D	S/T	S/D	S/P	S/a	S/a	S/a	S/a	S/a	S/a	S/c
1706T56200	SAMEA5326414	PRJEB31119	CIP(S)	ERY(S)	GEN(S)	NAL(S)	STR(S)	TET(S)	0	0	0	0	0	0	S/G	S/G	S/G	S/R	S/A	S/D	S/G	S/A	S/A	S/K	S/K	S/A	S/D	S/T	S/D	S/P	S/a	S/a	S/a	S/a	S/a	S/a	S/c
1706T56202	SAMEA5326415	PRJEB31119	CIP(S)	ERY(S)	GEN(S)	NAL(S)	STR(S)	TET(S)	0	0	0	0	0	0	S/G	S/G	S/G	S/R	S/A	S/D	S/G	S/A	S/A	S/K	S/K	S/A	S/D	S/T	S/D	S/P	S/a	S/a	S/a	S/a	S/a	S/a	S/c
1706T56204	SAMEA5326454	PRJEB31119	CIP(S)	ERY(S)	GEN(S)	NAL(S)	STR(S)	TET(S)	0	0	0	0	0	0	S/G	S/G	S/G	S/R	S/A	S/D	S/G	S/A	S/A	S/K	S/K	S/A	S/D	S/T	S/D	S/P	S/a	S/a	S/a	S/a	S/a	S/a	S/c
1706T56734	SAMEA5326411	PRJEB31119	CIP(S)	ERY(S)	GEN(S)	NAL(S)	STR(S)	TET(S)	0	0	0	0	0	0	S/G	S/G	S/G	S/R	S/A	S/D	S/G	S/A	S/A	S/K	S/K	S/A	S/D	S/T	S/D	S/P	S/a	S/a	S/a	S/a	S/a	S/a	S/c
1706T56736	SAMEA5326450	PRJEB31119	CIP(S)	ERY(S)	GEN(S)	NAL(S)	STR(S)	TET(S)	0	0	0	0	0	0	S/G	S/G	S/G	S/R	S/A	S/D	S/G	S/A	S/A	S/K	S/K	S/A	S/D	S/T	S/D	S/P	S/a	S/a	S/a	S/a	S/a	S/a	S/c
1706W65620	SAMEA5326451	PRJEB31119	CIP(S)	ERY(S)	GEN(S)	NAL(S)	STR(S)	TET(S)	0	0	0	0	0	0	S/G	S/G	S/G	S/R	S/A	S/D	S/G	S/A	S/A	S/K	S/K	S/A	S/D	S/T	S/D	S/P	S/a	S/a	S/a	S/a	S/a	S/a	S/c
1706W65621	SAMEA5326453	PRJEB31119	CIP(S)	ERY(S)	GEN(S)	NAL(S)	STR(S)	TET(S)	0	0	0	0	0	0	S/G	S/G	S/G	S/R	S/A	S/D	S/G	S/A	S/A	S/K	S/K	S/A	S/D	S/T	S/D	S/P	S/a	S/a	S/a	S/a	S/a	S/a	S/c
1706W65622	SAMEA7293476	PRJEB40238	CIP(S)	ERY(S)	GEN(S)	NAL(S)	STR(S)	TET(S)	0	0	0	0	0	0	S/G	S/G	S/G	S/R	S/A	S/D	S/G	S/A	S/A	S/K	S/K	S/A	S/D	S/T	S/D	S/P	S/a	S/a	S/a	S/a	S/a	S/a	S/c
1706W65624	SAMEA5326413	PRJEB31119	CIP(S)	ERY(S)	GEN(S)	NAL(S)	STR(S)	TET(S)	0	0	0	0	0	0	S/G	S/G	S/G	S/R	S/A	S/D	S/G	S/A	S/A	S/K	S/K	S/A	S/D	S/T	S/D	S/P	S/a	S/a	S/a	S/a	S/a	S/a	S/c
1706W65625	SAMEA5326452	PRJEB31119	CIP(S)	ERY(S)	GEN(S)	NAL(S)	STR(S)	TET(S)	0	0	0	0	0	0	S/G	S/G	S/G	S/R	S/A	S/D	S/G	S/A	S/A	S/K	S/K	S/A	S/D	S/T	S/D	S/P	S/a	S/a	S/a	S/a	S/a	S/a	S/c
1706W65631	SAMEA7293477	PRJEB40238	CIP(S)	ERY(S)	GEN(S)	NAL(S)	STR(S)	TET(S)	0	0	0	0	0	0	S/G	S/G	S/G	S/R	S/A	S/D	S/G	S/A	S/A	S/K	S/K	S/A	S/D	S/T	S/D	S/P	S/a	S/a	S/a	S/a	S/a	S/a	S/c
1706W65634	SAMEA5326449	PRJEB31119	CIP(S)	ERY(S)	GEN(S)	NAL(S)	STR(S)	TET(S)	0	0	0	0	0	0	S/G	S/G	S/G	S/R	S/A	S/D	S/G	S/A	S/A	S/K	S/K	S/A	S/D	S/T	S/D	S/P	S/a	S/a	S/a	S/a	S/a	S/a	S/c
1706W65636	SAMEA5326412	PRJEB31119	CIP(S)	ERY(S)	GEN(S)	NAL(S)	STR(S)	TET(S)	0	0	0	0	0	0	S/G	S/G	S/G	S/R	S/A	S/D	S/G	S/A	S/A	S/K	S/K	S/A	S/D	S/T	S/D	S/P	S/a	S/a	S/a	S/a	S/a	S/a	S/c
1706W65638	SAMEA5326188	PRJEB31119	CIP(S)	ERY(S)	GEN(S)	NAL(S)	STR(S)	TET(S)	0	0	0	0	0	0	S/G	S/G	S/G	S/R	S/A	S/D	S/G	S/A	S/A	S/K	S/K	S/A	S/D	S/T	S/D	S/P	S/a	S/a	S/a	S/a	S/a	S/a	S/c
1707F20141	SAMEA7293478	PRJEB40238	CIP(R)	ERY(S)	GEN(S)	NAL(R)	STR(S)	TET(S)	0	0	0	0	0	1	S/G	S/G	S/G	S/R	S/A	S/D	S/G	S/A	S/A	S/K	S/K	S/A	S/D	R/I	S/D	S/P	S/a	S/a	S/a	S/a	S/a	S/a	S/c
1708H49874_1	SAMEA7293479	PRJEB40238	CIP(R)	ERY(S)	GEN(S)	NAL(R)	STR(S)	TET(S)	0	0	0	0	0	1	S/G	S/G	S/G	S/R	S/A	S/D	S/G	S/A	S/A	S/K	S/K	S/A	S/D	S/T	R/N	S/P	S/a	S/a	S/a	S/a	S/a	S/a	S/c
1709M64789_1	SAMEA7293480	PRJEB40238	CIP(R)	ERY(R)	GEN(S)	NAL(R)	STR(R)	TET(S)	0	1	0	0	1	1	S/G	S/G	S/G	S/R	S/A	S/D	S/G	S/A	S/A	R/R	S/K	S/A	S/D	R/I	S/D	S/P	R/t	R/t	R/t	S/a	S/a	S/a	S/c
1710W77147	SAMEA7293481	PRJEB40238	CIP(R)	ERY(R)	GEN(S)	NAL(R)	STR(R)	TET(R)	0	1	0	0	0	1	S/G	S/G	S/G	S/R	S/A	S/D	S/G	S/A	S/A	S/K	S/K	S/A	S/D	R/I	S/D	S/P	S/a	S/a	S/a	R/g	R/g	R/g	S/c
1711H63652	SAMEA7293482	PRJEB40238	CIP(R)	ERY(R)	GEN(S)	NAL(R)	STR(R)	TET(S)	0	1	0	0	1	1	S/G	S/G	S/G	S/R	S/A	S/D	S/G	S/A	S/A	R/R	S/K	S/A	S/D	R/I	S/D	S/P	R/t	R/t	R/t	S/a	S/a	S/a	S/c
1711W79679	SAMEA7293483	PRJEB40238	CIP(R)	ERY(R)	GEN(S)	NAL(R)	STR(S)	TET(R)	0	1	0	0	0	1	S/G	S/G	S/G	S/R	S/A	S/D	S/G	S/A	U/V	S/K	S/K	S/A	S/D	R/I	S/D	S/P	S/a	S/a	S/a	R/g	R/g	R/g	S/c

## Sheet: modified_KMA
isolate	Gene	%ID	Length
1401R17682	blaOXA-61	99.87	100.0
1401R17682	tet(O)	99.79	100.0
1401R17755	blaOXA-460	99	100
1401R17755	tet(O)	99.32	100.0
1402R17889	blaOXA-61	99.87	100.0
1402R17889	tet(O)	99.9	100.0
1403R17897	blaOXA-453	99.87	100.0
1407R18312	blaOXA-61	99.87	100.0
1407R18312	tet(O/32/O)	100	100
1407R18425	blaOXA-460	100	100
1407R18425	tet(O/32/O)	99.79	100.0
1407R18425	ant(6)-Ia	100	100
1407R18426	blaOXA-453	99.87	100.0
1408R18441	blaOXA-184	100	100
1408R18441	tet(O)	99.64	100.0
1408R18633	blaOXA-453	99.87	100.0
1409R18625	blaOXA-61	99.87	100.0
1409R18625	tet(O)	99.9	100.0
1409R18625	aph(3')-III	100	100
1409R18625	aph(2'')-If	100	100
1409R18625	cat	100	100
1411R18917	blaOXA-61	99.87	100.0
1412R19077	blaOXA-61	69.25	71.71
1412R19077	tet(O/32/O)	100	100
1501R19208	blaOXA-184	100	100
1501R19208	tet(O)	99.9	100.0
1501R19208	aph(3')-III	100	100
1502R19239	blaOXA-61	99.87	100.0
1502R19239	tet(O)	99.79	100.0
1503S12002	blaOXA-453	99.87	100.0
1503S12005_1	blaOXA-61	99.87	100.0
1503S12005_1	tet(O)	99.69	100.0
1508M47066	blaOXA-61	99.87	100.0
1508M47074	blaOXA-61	99.87	100.0
1508S20248	blaOXA-453	99.87	100.0
1508S20249	blaOXA-453	99.74	100.0
1509F21205	blaOXA-61	99.74	100.0
1509H38610	blaOXA-453	99.87	100.0
1509H38610	tet(O)	99.32	100.0
1509H38613	blaOXA-61	99.87	100.0
1509T40429	blaOXA-61	99.87	100.0
1509T40429	tet(O)	99.9	100.0
1509T40436	blaOXA-461	100	100
1509T40458	blaOXA-193	100	100
1510F17513	blaOXA-453	99.74	100.0
1510F17516	blaOXA-61	99.87	100.0
1510F20456	blaOXA-461	100	100
1510F20469	blaOXA-461	100	100
1510F20470	blaOXA-453	99.87	100.0
1510H43384	blaOXA-61	100	100
1510M53675	blaOXA-61	100	100
1510T45096	blaOXA-61	99.87	100.0
1510T45096	tet(O)	99.74	100.0
1510T47924	blaOXA-193	100	100
1510T47927	blaOXA-453	99.87	100.0
1510T48727	blaOXA-193	100	100
1510W57468	blaOXA-61	99.87	100.0
1510W60005	blaOXA-61	99.87	100.0
1510W60011	blaOXA-453	99.87	100.13
1510W60011	tet(O)	99.32	100.0
1510W60017	blaOXA-461	100	100
1510W60027	blaOXA-61	99.87	100.0
1510W60040	blaOXA-461	100	100
1511F21219	blaOXA-193	100	100
1511F21225	blaOXA-460	99.87	100.0
1511F21225	tet(O)	99.32	100.0
1511F21976	blaOXA-453	99.61	100.0
1511F21978	blaOXA-453	99.87	100.0
1511F21980	tet(O)	99.79	100.0
1511F23301	blaOXA-61	99.87	100.0
1511F23407	blaOXA-453	99.87	100.0
1511F23407	tet(O)	99.64	100.0
1511F23410	blaOXA-453	99.74	100.0
1511F23414	blaOXA-461	99.87	100.0
1511H43390_1	blaOXA-453	99.61	100.0
1511H43393	blaOXA-61	99.87	100.0
1511H44385	blaOXA-61	100	100
1511H46067	blaOXA-453	99.87	100.0
1511H47072	blaOXA-453	99.74	100.0
1511M55238	blaOXA-453	99.87	100.0
1511M57486	blaOXA-61	99.61	100.0
1511S24264	blaOXA-61	100	100
1511S24873	blaOXA-453	99.87	100.0
1511T48725	blaOXA-461	100	100
1511T50330	blaOXA-61	100	100
1511T50393	blaOXA-465	99.33	100.0
1511T50399	blaOXA-453	99.87	100.0
1511T50399	tet(O)	99.84	100.0
1511T52117	blaOXA-453	99.87	100.0
1511W1055	blaOXA-61	100	100
1511W2602	blaOXA-61	100	100
1512F25664	blaOXA-453	99.87	100.0
1512F25664	tet(O)	99.53	100.0
1512F25665	blaOXA-453	99.87	100.0
1512H47053	blaOXA-453	99.87	100.0
1512H47064	blaOXA-61	99.74	100.0
1512H47069_1	blaOXA-453	99.61	100.0
1512H48007	blaOXA-448	96.12	100.13
1512H48018	blaOXA-61	99.74	100.0
1512M58296	blaOXA-61	99.87	100.0
1512M58557	blaOXA-193	100	100
1512M58558	blaOXA-453	99.87	100.0
1512M58558	tet(O)	99.64	100.0
1512M58560	tet(O/32/O)	99.79	100.0
1512S24863	blaOXA-453	99.87	100.0
1512T52030	blaOXA-193	100	100
1512W5593	blaOXA-453	99.74	100.0
1512W5725	blaOXA-61	99.87	100.0
1512W5725	tet(O)	99.53	100.0
1512W5726	blaOXA-453	99.87	100.0
1512W5726	tet(O)	99.53	100.0
1601F26742	blaOXA-61	99.87	100.0
1601F28354	blaOXA-453	99.74	100.0
1601F29340	blaOXA-453	99.87	100.0
1601F29341	blaOXA-61	100	100
1601H50030	blaOXA-61	99.87	100.0
1601H50035	blaOXA-61	99.87	100.0
1601H52351	blaOXA-453	99.87	100.0
1601M1639	blaOXA-61	99.87	100.0
1601M2725	blaOXA-61	99.87	100.0
1601M822	blaOXA-61	99.87	100.0
1601S26315	blaOXA-61	99.87	100.0
1601S26315	tet(O/32/O)	99.79	100.0
1601S26315	ant(6)-Ia	100	100
1601T55010	blaOXA-61	99.87	100.0
1601T55837	blaOXA-61	99.87	100.0
1601T55839	blaOXA-61	99.87	100.0
1601T55839	tet(O/32/O)	99.9	100.0
1601W9919	blaOXA-453	99.74	100.0
1601W9919	tet(O)	99.32	100.0
1601W9925	blaOXA-61	99.74	100.0
1601W9925	tet(O)	99.32	100.0
1602H53152	blaOXA-61	99.87	100.0
1602M6982	blaOXA-61	99.87	100.0
1602S27596	blaOXA-453	99.87	100.0
1602S27596	tet(O)	99.64	100.0
1603H291	blaOXA-61	99.74	100.0
1603H58491	blaOXA-453	99.87	100.0
1603M7791	tet(O/32/O)	100	100
1603T1935	blaOXA-61	99.87	100.0
1603T4313	blaOXA-61	99.87	100.13
1603T4313	tet(O/32/O)	100	100
1603W14822	blaOXA-61	99.87	100.0
1603W14829	blaOXA
1603W14829	tet(O)	99.64	100.0
1603W14955	blaOXA-61	99.87	100.0
1603W16405	blaOXA-61	99.87	100.0
1604F37514	blaOXA-61	99.87	100.0
1604F39060	blaOXA-453	99.87	100.0
1604F39060	tet(O/32/O)	100	100
1604F39070	blaOXA-61	99.87	100.0
1604H1237	blaOXA-453	99.87	100.0
1604W19812	blaOXA-61	99.87	100.0
1604W19815	blaOXA-453	99.74	100.0
1604W19816	blaOXA-61	99.87	100.0
1605H2966	blaOXA-61	99.87	100.0
1605H3690	blaOXA-61	99.87	100.0
1605S32609	blaOXA-465	99.33	100.0
1605T10431	tet(O)	99.69	100.0
1605T10634	blaOXA-453	99.87	100.0
1605T10635	blaOXA-461	100	100
1605T10635	tet(O)	99.9	100.0
1605T11535	blaOXA-453	99.87	100.0
1605T11535	tet(O)	99.84	100.0
1605W21423	blaOXA-461	100	100
1605W21423	tet(O)	99.64	100.0
1605W21486	blaOXA-61	99.87	100.0
1605W24727	blaOXA-61	99.61	100.0
1606H6784	blaOXA-61	100	100
1606H6785	blaOXA-61	100	100
1606H7539	blaOXA-61	99.87	100.0
1606H7614	blaOXA-61	99.87	100.0
1606H7614	tet(O/32/O)	99.79	100.0
1606H7616	blaOXA-61	99.87	100.0
1606H7620	blaOXA-61	99.87	100.0
1606H8429	blaOXA-193	99.87	100.0
1606H9145	blaOXA-447	98.84	100.0
1606H9150	blaOXA-449	100	100
1606H9222	blaOXA-453	99.87	100.0
1606H9224	blaOXA-447	98.71	100.0
1606H9227	blaOXA-61	99.87	100.0
1606T13898_1	blaOXA-453	99.87	100.0
1606T15484	tet(O)	99.74	100.0
1606T15485	blaOXA-61	99.87	100.0
1606T15492	blaOXA-61	99.87	100.0
1606T15494	blaOXA-61	100	100
1607H10343	blaOXA-453	99.61	100.0
1607H10348	blaOXA-61	99.87	100.0
1607H10349	blaOXA-449	100	100
1607H10352	blaOXA-461	100	100
1607H10354	blaOXA-61	99.87	100.0
1607H10355	blaOXA-453	99.74	100.0
1607H10356	blaOXA-61	99.87	100.0
1607H10363	blaOXA-61	100	100
1607H10467	blaOXA-61	99.87	100.0
1607H10474	blaOXA-61	99.87	100.0
1607H10474	tet(O)	99.53	100.0
1607H10475	blaOXA-61	99.87	100.0
1607H11041	blaOXA-461	100	100
1607H11044	blaOXA-461	100	100
1607H11045	blaOXA-461	100	100
1607H11048	blaOXA-461	100	100
1607H11050	blaOXA-453	99.87	100.0
1607H11065	blaOXA-461	100	100
1607H11066	blaOXA-61	99.87	100.0
1607H11067	blaOXA-461	100	100
1607H11070	blaOXA-61	99.87	100.0
1607H11071	blaOXA-61	99.87	100.0
1607H11079	blaOXA-453	99.87	100.0
1607H11081	blaOXA-184	100	100
1607H11081	tet(O)	99.32	100.0
1607H11101	blaOXA-461	100	100
1607H11104	blaOXA-61	99.87	100.0
1607H12846	blaOXA-61	99.87	100.0
1607H12846	tet(O)	99.64	100.0
1607H9146	blaOXA-61	99.87	100.0
1607H9643	blaOXA-453	99.87	100.0
1607H9654	blaOXA-453	99.87	100.0
1607H9655	blaOXA-61	99.87	100.0
1607H9659	blaOXA-61	99.87	100.0
1607H9660	blaOXA-453	99.87	100.0
1607H9661	blaOXA-453	99.74	100.0
1607H9665	blaOXA-61	99.74	100.0
1607W28335	blaOXA-61	99.87	100.0
1607W28335	tet(O)	99.64	100.0
1607W28872	blaOXA-61	99.87	100.0
1607W28872	tet(O)	99.64	100.0
1607W29446	blaOXA-61	99.87	100.0
1608F49121	blaOXA-61	100	100
1608F49366	blaOXA-193	99.87	100.0
1608F49367	blaOXA-61	100	100
1608F49368	blaOXA-461	100	100
1608F49371	blaOXA-61	99.87	100.0
1608F49371	tet(O/32/O)	100	100
1608F50069	blaOXA-453	99.87	100.0
1608F50074	blaOXA-61	99.22	100.0
1608F50077_1	blaOXA-460	99.87	100.0
1608F50077_1	tet(O)	99.32	100.0
1608F51267	blaOXA-61	99.87	100.0
1608F51272	blaOXA-61	99.87	100.0
1608F51272	tet(O)	99.9	100.0
1608H12844	blaOXA-61	99.74	100.26
1608H12849	blaOXA-61	99.87	100.0
1608H12852	blaOXA-61	100	100
1608H13533	blaOXA-193	100	100
1608H13542_1	blaOXA-453	99.87	100.0
1608H13543	blaOXA-61	99.87	100.0
1608H13545	blaOXA-453	99.87	100.0
1608H13548_1	blaOXA-61	99.87	100.0
1608H13548_1	tet(O)	99.9	100.0
1608H13552	blaOXA-61	99.22	100.0
1608H14389	blaOXA-61	99.74	100.0
1608H14395	blaOXA-453	99.87	100.0
1608H14400	blaOXA-61	99.74	100.0
1608H14600	blaOXA-61	99.87	100.0
1608H14601	blaOXA-61	99.74	100.0
1608H14603	blaOXA-453	99.74	100.0
1608M22122	blaOXA-184	99.87	100.0
1608M23731	blaOXA-61	99.87	100.0
1608M23732	blaOXA-453	99.87	100.0
1608M23736	blaOXA-61	99.87	100.0
1608S36557	blaOXA-447	99.87	100.0
1608S37545	blaOXA-61	99.87	100.0
1608S37546	blaOXA-61	99.87	100.0
1608S37547	blaOXA-453	99.87	100.0
1608S37548	blaOXA-61	99.87	100.0
1608T19872	blaOXA-61	99.87	100.0
1608T20893	blaOXA-61	99.74	100.13
1608T20903	blaOXA-453	99.87	100.0
1608T20922	blaOXA-461	100	100
1608T20937	blaOXA-61	99.87	100.0
1608T20937	tet(O)	99.9	100.0
1608T22240	blaOXA-449	100	100
1608T22241	blaOXA-61	99.74	100.0
1608T22493	blaOXA-447	100	100
1608W30873	blaOXA-461	100	100
1608W31436	blaOXA-453	99.87	100.0
1608W31518	blaOXA-61	99.87	100.0
1608W31658	blaOXA-61	99.87	100.0
1609F51830	blaOXA-61	99.87	100.0
1609F51830	tet(O)	99.64	100.0
1609F52078	blaOXA-61	99.87	100.0
1609F52078	tet(O/32/O)	100	100
1609F52081	blaOXA-453	99.74	100.0
1609F52771	blaOXA-61	99.74	100.0
1609F52776	blaOXA-61	99.87	100.0
1609F52785	blaOXA-61	99.87	100.0
1609F52785	tet(O)	99.64	100.0
1609F52790	blaOXA-461	100	100
1609F52811	blaOXA-461	100.0	100.0
1609F52815	blaOXA-460	99.87	100.0
1609F52815	tet(O)	99.32	100.0
1609F52819	blaOXA-184	100.0	100.0
1609F53325	blaOXA-465	99.33	99.87
1609F53331	blaOXA-61	100.0	100.0
1609F53334	blaOXA-452	99.87	100.0
1609F53337	blaOXA-61	99.87	100.0
1609F53339	blaOXA-453	99.87	100.0
1609F53353	blaOXA-193	99.87	100.0
1609F53353	tet(O/32/O)	100	100
1609F53359	blaOXA-61	99.87	100.0
1609F53359	tet(O/32/O)	100	100
1609F53363	blaOXA-61	100	100
1609F53399	blaOXA
1609F53401	blaOXA-453	99.87	100.0
1609F53402	blaOXA-61	100	100
1609F53403	blaOXA-453	99.87	100.0
1609F55181	blaOXA-61	100	100
1609F55182	blaOXA-61	99.87	100.0
1609H15217	blaOXA-61	99.87	100.0
1609H16051	blaOXA-453	99.87	100.0
1609H16057	blaOXA-61	99.87	100.0
1609H16064	blaOXA-453	99.87	100.0
1609H16066	blaOXA-61	99.87	100.0
1609H16155	blaOXA-61	99.74	100.0
1609H16171	blaOXA-61	99.74	100.0
1609H16173	blaOXA-453	99.74	100.0
1609H16175	blaOXA-61	99.87	100.0
1609H16175	tet(O)	99.9	100.0
1609H16179	blaOXA-61	99.87	100.0
1609H16257	blaOXA-61	100	100
1609H16405	blaOXA-184	100	100
1609H16406	blaOXA-184	100	100
1609H16408	blaOXA-61	99.74	100.0
1609H16409	blaOXA-61	99.74	100.13
1609H16410	blaOXA-453	99.87	100.0
1609H16954	blaOXA-461	100	100
1609H16954	tet(O)	99.64	100.0
1609H16958	blaOXA-453	99.74	100.0
1609H16961	blaOXA-61	99.87	100.0
1609H16964	blaOXA-461	100	100
1609H16968	blaOXA-453	99.87	100.0
1609H16968	tet(O)	99.79	100.0
1609H16969	blaOXA-453	99.74	100.0
1609H16969	tet(O/32/O)	100	100
1609H16991	blaOXA-453	99.87	100.0
1609H16991	tet(O)	99.64	100.0
1609H16994	blaOXA-453	99.61	100.0
1609H17964	blaOXA-61	100	100
1609H17989	blaOXA-61	100	100
1609H18537	blaOXA-461	100	100
1609H18541	blaOXA-453	99.87	100.0
1609H18542	blaOXA-453	99.87	100.0
1609H18544	blaOXA-61	99.87	100.0
1609H18549	blaOXA-453	99.87	100.0
1609H18551	blaOXA-61	99.87	100.0
1609H18603	blaOXA-61	100	100
1609H18604	blaOXA-453	99.87	100.0
1609H18607	blaOXA-61	99.87	100.0
1609H19535	blaOXA-453	99.87	100.0
1609H19541	blaOXA-61	100	100
1609M25584	blaOXA-453	99.74	100.13
1609M25618	blaOXA-61	99.87	100.0
1609S38361	blaOXA-61	99.74	100.13
1609T25061	blaOXA-61	99.74	100.0
1609T25066	blaOXA-61	100	100
1609W36738	blaOXA-453	99.87	100.0
1609W36738	tet(O)	99.64	100.0
1609W36739	blaOXA-453	99.87	100.0
1609W36741	blaOXA-61	99.87	100.0
1609W36742	blaOXA-461	100.0	100.0
1609W36842	blaOXA-453	99.87	100.0
1609W36842	tet(O)	99.64	100.0
1609W37013	blaOXA-61	99.87	100.0
1609W37013	tet(O/32/O)	99.79	100.0
1609W37013	ant(6)-Ia	100	100
1609W37015	blaOXA-465	99.6	100.0
1610F54206	blaOXA-453	99.87	100.0
1610F55254	blaOXA-193	99.74	100.13
1610F55941	blaOXA-61	99.87	100.0
1610F57326	blaOXA-61	99.87	100.0
1610F57326	tet(O)	99.53	100.0
1610F57337	blaOXA-61	99.87	100.0
1610H19445	blaOXA-461	100	100
1610H19445	tet(O)	99.64	100.0
1610H19448	blaOXA-61	99.87	100.0
1610H19546	tet(O)	99.74	100.0
1610H20338	blaOXA-61	99.74	100.0
1610H20340	blaOXA-453	99.87	100.0
1610H20346	tet(O)	99.74	100.0
1610H20349	blaOXA-453	99.87	100.0
1610H20349	tet(O)	99.64	99.9
1610H20390	blaOXA-453	99.87	100.0
1610H20391	blaOXA-61	100	100
1610H20431	blaOXA-61	99.87	100.0
1610H20431	tet(O)	99.64	100.0
1610H20746	blaOXA-61	100	100
1610H21127	blaOXA-61	99.87	100.0
1610H21130	blaOXA-461	100	100
1610H21130	tet(O)	99.53	100.0
1610H21150	blaOXA-453	99.87	100.0
1610H21151	blaOXA-61	99.74	100.0
1610H21152	blaOXA-61	100	100
1610H21155	blaOXA-453	99.87	100.0
1610H21308	blaOXA-453	99.87	100.0
1610H21310	blaOXA-453	99.87	100.0
1610H21310	tet(O)	99.64	99.9
1610H22032	blaOXA-61	99.61	100.0
1610H22035	blaOXA-453	99.87	100.0
1610H22035	tet(O)	99.64	100.0
1610H22038	blaOXA-453	99.74	100.0
1610H22040	blaOXA-61	99.87	100.0
1610H22277	blaOXA-193	95	95
1610H22277	tet(O)	99.53	100.0
1610H22280	tet(O/32/O)	99.79	100.0
1610H22284	blaOXA-61	99.87	100.0
1610M28642	blaOXA-453	99.87	100.0
1610M28642	tet(O)	99.64	99.9
1610M29399	blaOXA-447	93.8	99.35
1610M29400	blaOXA-61	99.87	100.0
1610M29401	blaOXA-453	99.87	100.0
1610T26700	blaOXA-465	99.2	100.0
1610T26700	tet(O/32/O)	99.79	100.0
1610T26700	aph(3')-III	93.33	100.0
1610T26705	blaOXA-61	99.87	100.0
1610T26707	blaOXA-453	99.87	100.0
1610T27895	blaOXA-61	99.87	100.0
1610T27895	tet(O)	99.64	99.9
1610T27897	blaOXA-61	99.61	100.0
1610T27899	blaOXA-453	99.87	100.0
1610T27899	tet(O)	99.64	99.9
1610T27900	blaOXA-61	100	100
1610T27903	blaOXA-61	99.87	100.0
1610T27903	tet(O)	99.64	99.9
1610W38674	blaOXA-61	99.87	100.0
1610W38674	tet(O)	99.64	99.9
1611H23151	blaOXA-453	99.87	100.0
1611H24007	blaOXA-184	99.87	100.0
1611H24007	tet(O)	99.64	100.0
1611H24009	blaOXA-61	99.87	100.0
1611H24017	blaOXA-61	99.87	100.0
1611H24572	blaOXA-61	99.87	100.0
1611H25313	blaOXA-61	99.87	100.0
1611H25531	blaOXA-61	100	100
1611H26189	blaOXA-453	99.87	100.0
1611H26192	blaOXA-61	99.74	100.0
1611H26194	blaOXA-193	99.74	100.0
1611H26194	tet(O/32/O)	100	100
1611M31032	blaOXA-61	99.87	100.0
1611M34161	blaOXA-61	99.87	100.0
1611S41227	blaOXA-193	99.87	100.0
1611S41227	tet(O)	99.64	100.05
1611S41854	tet(O)	86.41	89.06
1611T30229	blaOXA-453	99.87	100.0
1611T30232	blaOXA-61	99.87	100.0
1611T33395	blaOXA-61	100	100
1611W41110	blaOXA-61	100	100
1611W41115	blaOXA-61	99.87	100.0
1611W41122	blaOXA-61	100	100
1611W41128	blaOXA-193	96	96
1611W41128	tet(O)	99.9	100.0
1611W41134	blaOXA-61	99.87	100.0
1611W41134	tet(O)	99.64	100.0
1611W41136	blaOXA-61	99.87	100.0
1611W41139	blaOXA-453	99.87	100.0
1611W44158	blaOXA-61	99.74	100.0
1611W44160	blaOXA-61	99.87	100.0
1611W44160	tet(O/32/O)	100	100
1611W44161	blaOXA-453	99.87	100.0
1612H27584	blaOXA-61	100	100
1612H27588	blaOXA-61	99.87	100.0
1612H27591	blaOXA-184	100	100
1612H27594	blaOXA-61	99.87	100.0
1612H27799	blaOXA-61	100	100
1612H28303	tet(O)	99.74	100.0
1612H28779	blaOXA-61	99.87	100.0
1612H28779	tet(O)	99.9	100.0
1612M35375	blaOXA-193	100	100
1612T34331	blaOXA-452	100	100
1612T34331	tet(O)	99.84	100.0
1612W46958	blaOXA-453	99.74	100.0
1612W46960	blaOXA-61	100	100
1701H29403	blaOXA-453	99.87	100.0
1701H29403	tet(O)	99.9	100.0
1701H29426	blaOXA-453	99.87	100.0
1701H29426	tet(O)	99.64	99.9
1701H30022	blaOXA-465	99.2	99.87
1701H31730	blaOXA-61	99.87	100.0
1701H31730	tet(O)	99.64	99.9
1701H31734	blaOXA-61	99.87	100.0
1701H31734	tet(O)	99.64	100.0
1701M37100	blaOXA-184	100	100
1701M37100	tet(O)	99.79	100.0
1701M39023	blaOXA-61	99.87	100.0
1701M39023	tet(O)	99.74	100.0
1701M39775	blaOXA-61	100	100
1701M39797	blaOXA-453	99.87	100.0
1701S43242	blaOXA-453	99.87	100.0
1701S43246	blaOXA-61	99.87	100.0
1701S43247	blaOXA-61	99.87	100.0
1701S43806	blaOXA-184	100.0	100.0
1701S43807	tet(O/32/O)	100	100
1701T37240	blaOXA-61	99.87	100.0
1701T37240	tet(O/32/O)	100	100
1701T38833	blaOXA-61	99.87	100.0
1701T38833	tet(O)	99.58	100.0
1701T38833	aph(3')-III	100	100
1701T38833	aph(2'')-If	100	100
1701T39089	blaOXA-61	99.87	100.0
1701T39089	tet(O)	99.32	100.0
1701T39093	blaOXA-61	99.87	100.0
1701T40348	blaOXA-61	99.87	100.0
1701T40348	tet(O)	99.9	100.0
1701W47798	blaOXA-453	99.74	100.0
1701W47798	tet(O/32/O)	100	100
1702F6767	blaOXA-61	99.87	100.0
1702F6767	tet(O)	99.64	100.0
1702F7756	ant(6)-Ia	100	100
1702F7756	tet(O/32/O)	99.64	100.0
1702H32502_1	blaOXA-465	99.2	100.0
1702H33339	blaOXA-453	99.87	100.0
1702H33342	blaOXA-453	99.87	100.0
1702H33927	blaOXA-61	99.87	100.0
1702H33931	blaOXA-61	99.74	100.0
1702H33933	blaOXA-61	100	100
1702H34647	blaOXA-453	99.74	100.0
1702H35662	blaOXA-453	99.87	100.0
1702H35662	tet(O)	99.64	100.0
1702M41743	blaOXA-453	99.74	100.0
1702M41743	tet(O/32/O)	100	100
1702M41750	blaOXA-61	99.87	100.0
1702M41750	tet(O)	99.74	100.0
1702S44569	blaOXA-61	99.87	100.0
1702S44570	blaOXA-453	99.87	100.0
1702S44570	tet(O)	99.74	100.0
1702S45379	blaOXA-461	100	100
1702S45379	tet(O)	99.32	100.0
1702T40345	blaOXA-453	99.87	100.0
1702T40345	tet(O)	99.64	99.9
1702T40397	blaOXA-61	100	100
1702T40399	blaOXA-453	99.87	100.0
1702T40399	tet(O)	99.64	100.0
1702T40529	blaOXA-453	99.87	100.0
1702T41561	blaOXA-61	99.87	100.0
1702T41561	tet(O)	99.53	100.0
1702T41992	blaOXA-453	99.87	100.0
1702T41992	tet(O)	99.64	100.0
1702W51418	blaOXA-61	99.74	100.0
1702W51507	blaOXA-453	99.87	100.0
1702W53932	blaOXA-61	99.74	100.0
1702W53943	tet(O)	99.32	100.0
1702W53948	blaOXA-452	99.74	100.0
1702W53948	tet(O)	99.64	100.0
1703F10211	blaOXA-447	66.67	77.65
1703F11817	tet(O)	99.48	100.0
1703H35619	blaOXA-61	99.74	100.13
1703H36936	blaOXA-461	100	100
1703H36936	tet(O)	99.48	100.0
1703H36936	aph(3')-III	100	100
1703H38369	blaOXA-61	99.74	100.0
1703H38369	lsa(A)	80.03	81.63
1703H38377	blaOXA-61	99.87	100.0
1703M43347	blaOXA-184	100	100
1703M43347	tet(O)	99.9	100.0
1703M43698	blaOXA-453	99.74	100.0
1703M43698	tet(O)	99.79	100.0
1703M43715	blaOXA-466	100	100
1703M43731	blaOXA-61	99.87	100.0
1703T44628	tet(O)	99.79	100.0
1703T45298	blaOXA-61	99.87	100.0
1703T45298	tet(O)	99.64	100.0
1703W54458	blaOXA-460	99.87	100.0
1703W54567	tet(O)	99.9	100.0
1703W56598	blaOXA-61	99.87	100.0
1703W56603	blaOXA-61	99.87	100.0
1704F13096	blaOXA-61	99.87	100.0
1704F13098	blaOXA-453	99.87	100.0
1704F13098	tet(O)	99.84	100.0
1704F13197	blaOXA-453	99.87	100.0
1704F13796	blaOXA-460	100	100
1704F13796	tet(O/32/O)	99.79	100.0
1704F13796	ant(6)-Ia	100	100
1704M45668	blaOXA-61	99.87	100.0
1704M46461	blaOXA-61	99.87	100.0
1704M46461	tet(O)	99.9	100.0
1704M46474	blaOXA-453	99.87	100.0
1704M46474	tet(O/32/O)	100	100
1704S46946	blaOXA-61	99.74	100.0
1704W57338	blaOXA-61	99.87	100.0
1705F16012	blaOXA-61	99.87	100.0
1705F16012	tet(O)	99.64	100.0
1705M50719	blaOXA-61	99.87	100.0
1706T56198	blaOXA-453	99.87	100.0
1706T56200	blaOXA-61	99.87	100.0
1706T56202	blaOXA-193	99.87	100.0
1706T56204	blaOXA-61	99.87	100.0
1706T56734	blaOXA-453	99.87	100.0
1706T56736	blaOXA-61	99.87	100.0
1706W65620	blaOXA-61	99.87	100.0
1706W65621	blaOXA-453	99.87	100.0
1706W65622	blaOXA-453	99.87	100.0
1706W65624	blaOXA-61	99.87	100.0
1706W65625	blaOXA-61	99.87	100.0
1706W65631	blaOXA-453	99.87	100.0
1706W65634	blaOXA-61	99.87	100.0
1706W65636	blaOXA-61	99.87	100.0
1706W65638	blaOXA-61	99.87	100.0
1707F20141	blaOXA-61	99.87	100.0
1708H49874_1	blaOXA-453	99.87	100.0
1710W77147	blaOXA-61	99.87	100.0
1710W77147	tet(O)	99.9	100.0
1710W77147	aph(3')-III	100	100
1710W77147	ant(6)-Ia	100	100
1711W79679	blaOXA-61	99.87	100.0
1711W79679	tet(O)	99.74	100.0

## Sheet: ResFinder_Batch_Upload
isolate	Gene	%ID	Length
1401R17682	blaOXA-61-like	99.87	100
1401R17682	tet(O)-like	99.79	100
1401R17755	blaOXA-61-like	99.48	775 / 774
1401R17755	tet(O)-like	99.32	100
1402R17889	blaOXA-61-like	99.87	100
1402R17889	tet(O)-like	99.90	100
1403R17897	blaOXA-61-like	99.87	100
1407R18312	blaOXA-61-like	99.87	100
1407R18425	blaOXA-61-like	99.61	775 / 774
1407R18425	aadE	100	100
1407R18426	blaOXA-61-like	99.87	100
1408R18441	tet(O)-like	99.64	100
1408R18633	blaOXA-61-like	99.87	100
1409R18625	blaOXA-61-like	99.87	100
1409R18625	tet(O)-like	99.90	100
1409R18625	aph(3')-III	100	100
1409R18625	aph(2'')-If-like	92.06	894 / 891
1409R18625	cat	100	100
1411R18917	blaOXA-61-like	99.87	100
1501R19208	tet(O)-like	99.90	100
1501R19208	aph(3')-III	100	100
1502R19239	blaOXA-61-like	99.87	100
1502R19239	tet(O)-like	99.79	100
1503S12002	blaOXA-61-like	99.87	100
1503S12005_1	blaOXA-61-like	99.87	100
1503S12005_1	tet(O)-like	99.69	100
1508M47066	blaOXA-61-like	99.87	100
1508M47074	blaOXA-61-like	99.87	100
1508S20248	blaOXA-61-like	99.87	100
1508S20249	blaOXA-61-like	99.74	100
1509F21205	blaOXA-61-like	99.74	100
1509H38610	blaOXA-61-like	99.87	100
1509H38610	tet(O)-like	99.32	100
1509H38613	blaOXA-61-like	99.87	100
1509T40429	blaOXA-61-like	99.87	100
1509T40429	tet(O)-like	99.90	100
1509T40436	blaOXA-61-like	99.61	775 / 774
1509T40458	blaOXA-61-like	99.87	100
1510F17513	blaOXA-61-like	99.74	100
1510F17516	blaOXA-61-like	99.87	100
1510F20456	blaOXA-61-like	99.61	775 / 774
1510F20469	blaOXA-61-like	99.61	775 / 774
1510F20470	blaOXA-61-like	99.87	100
1510H43384	blaOXA-61	100	100
1510M53675	blaOXA-61	100	100
1510T45096	blaOXA-61-like	99.87	100
1510T45096	tet(O)-like	99.74	100
1510T47924	blaOXA-61-like	99.87	100
1510T47927	blaOXA-61-like	99.87	100
1510T48727	blaOXA-61-like	99.87	100
1510W57468	blaOXA-61-like	99.87	100
1510W60005	blaOXA-61-like	99.87	100
1510W60011	blaOXA-61-like	99.74	775 / 774
1510W60011	tet(O)-like	99.32	100
1510W60017	blaOXA-61-like	99.61	775 / 774
1510W60027	blaOXA-61-like	99.87	100
1510W60040	blaOXA-61-like	99.61	775 / 774
1511F21219	blaOXA-61-like	99.87	100
1511F21225	blaOXA-61-like	99.48	775 / 774
1511F21225	tet(O)-like	99.32	100
1511F21976	blaOXA-61-like	99.61	100
1511F21978	blaOXA-61-like	99.87	100
1511F21980	tet(O)-like	99.79	100
1511F23301	blaOXA-61-like	99.87	100
1511F23407	blaOXA-61-like	99.87	100
1511F23407	tet(O)-like	99.64	100
1511F23410	blaOXA-61-like	99.74	100
1511F23414	blaOXA-61-like	99.48	775 / 774
1511H43390_1	blaOXA-61-like	99.61	100
1511H43393	blaOXA-61-like	99.87	100
1511H44385	blaOXA-61	100	100
1511H46067	blaOXA-61-like	99.87	100
1511H47072	blaOXA-61-like	99.74	100
1511M55238	blaOXA-61-like	99.87	100
1511M57486	blaOXA-61-like	99.61	100
1511S24264	blaOXA-61	100	100
1511S24873	blaOXA-61-like	99.87	100
1511T48725	blaOXA-61-like	99.61	775 / 774
1511T50330	blaOXA-61	100	100
1511T50399	blaOXA-61-like	99.87	100
1511T50399	tet(O)-like	99.84	100
1511T52117	blaOXA-61-like	99.87	100
1511W1055	blaOXA-61	100	100
1511W2602	blaOXA-61	100	100
1512F25664	blaOXA-61-like	99.87	100
1512F25664	tet(O)-like	99.53	100
1512F25665	blaOXA-61-like	99.87	100
1512H47053	blaOXA-61-like	99.87	100
1512H47064	blaOXA-61-like	99.74	100
1512H47069_1	blaOXA-61-like	99.61	100
1512H48018	blaOXA-61-like	99.74	100
1512M58296	blaOXA-61-like	99.87	100
1512M58557	blaOXA-61-like	99.87	100
1512M58558	blaOXA-61-like	99.87	100
1512M58558	tet(O)-like	99.64	100
1512S24863	blaOXA-61-like	99.87	100
1512T52030	blaOXA-61-like	99.87	100
1512W5593	blaOXA-61-like	99.74	100
1512W5725	blaOXA-61-like	99.87	100
1512W5725	tet(O)-like	99.53	100
1512W5726	blaOXA-61-like	99.87	100
1512W5726	tet(O)-like	99.53	100
1601F26742	blaOXA-61-like	99.87	100
1601F28354	blaOXA-61-like	99.74	100
1601F29340	blaOXA-61-like	99.87	100
1601F29341	blaOXA-61	100	100
1601H50030	blaOXA-61-like	99.87	100
1601H50035	blaOXA-61-like	99.87	100
1601H52351	blaOXA-61-like	99.87	100
1601M1639	blaOXA-61-like	99.87	100
1601M2725	blaOXA-61-like	99.87	100
1601M822	blaOXA-61-like	99.87	100
1601S26315	blaOXA-61-like	99.87	100
1601S26315	aadE	100	100
1601T55010	blaOXA-61-like	99.87	100
1601T55837	blaOXA-61-like	99.87	100
1601T55839	blaOXA-61-like	99.87	100
1601W9919	blaOXA-61-like	99.74	100
1601W9919	tet(O)-like	99.32	100
1601W9925	blaOXA-61-like	99.74	100
1601W9925	tet(O)-like	99.32	100
1602H53152	blaOXA-61-like	99.87	100
1602M6982	blaOXA-61-like	99.87	100
1602S27596	blaOXA-61-like	99.87	100
1602S27596	tet(O)-like	99.64	100
1603H291	blaOXA-61-like	99.74	100
1603H58491	blaOXA-61-like	99.87	100
1603T1935	blaOXA-61-like	99.87	100
1603T4313	blaOXA-61-like	99.61	775 / 774
1603W14822	blaOXA-61-like	99.87	100
1603W14829	blaOXA-61-like	99.61	775 / 774
1603W14829	tet(O)-like	99.64	100
1603W14955	blaOXA-61-like	99.87	100
1603W16405	blaOXA-61-like	99.87	100
1604F37514	blaOXA-61-like	99.87	100
1604F39060	blaOXA-61-like	99.87	100
1604F39070	blaOXA-61-like	99.87	100
1604H1237	blaOXA-61-like	99.87	100
1604W19812	blaOXA-61-like	99.87	100
1604W19815	blaOXA-61-like	99.74	100
1604W19816	blaOXA-61-like	99.87	100
1605H2966	blaOXA-61-like	99.87	100
1605H3690	blaOXA-61-like	99.87	100
1605T10431	tet(O)-like	99.69	100
1605T10634	blaOXA-61-like	99.87	100
1605T10635	blaOXA-61-like	99.61	775 / 774
1605T10635	tet(O)-like	99.90	100
1605T11535	blaOXA-61-like	99.87	100
1605T11535	tet(O)-like	99.84	100
1605W21423	blaOXA-61-like	99.61	775 / 774
1605W21423	tet(O)-like	99.64	100
1605W21486	blaOXA-61-like	99.87	100
1605W24727	blaOXA-61-like	99.61	100
1606H6784	blaOXA-61	100	100
1606H6785	blaOXA-61	100	100
1606H7539	blaOXA-61-like	99.87	100
1606H7614	blaOXA-61-like	99.87	100
1606H7616	blaOXA-61-like	99.87	100
1606H7620	blaOXA-61-like	99.87	100
1606H8429	blaOXA-61-like	99.87	100
1606H9222	blaOXA-61-like	99.87	100
1606H9227	blaOXA-61-like	99.87	100
1606T13898_1	blaOXA-61-like	99.87	100
1606T15484	tet(O)-like	99.74	100
1606T15485	blaOXA-61-like	99.87	100
1606T15492	blaOXA-61-like	99.87	100
1606T15494	blaOXA-61	100	100
1607H10343	blaOXA-61-like	99.61	100
1607H10348	blaOXA-61-like	99.87	100
1607H10352	blaOXA-61-like	99.61	775 / 774
1607H10354	blaOXA-61-like	99.87	100
1607H10355	blaOXA-61-like	99.74	100
1607H10356	blaOXA-61-like	99.87	100
1607H10363	blaOXA-61	100	100
1607H10467	blaOXA-61-like	99.87	100
1607H10474	blaOXA-61-like	99.87	100
1607H10474	tet(O)-like	99.53	100
1607H10475	blaOXA-61-like	99.87	100
1607H11041	blaOXA-61-like	99.61	775 / 774
1607H11044	blaOXA-61-like	99.61	775 / 774
1607H11045	blaOXA-61-like	99.61	775 / 774
1607H11048	blaOXA-61-like	99.61	775 / 774
1607H11050	blaOXA-61-like	99.87	100
1607H11065	blaOXA-61-like	99.61	775 / 774
1607H11066	blaOXA-61-like	99.87	100
1607H11067	blaOXA-61-like	99.61	775 / 774
1607H11070	blaOXA-61-like	99.87	100
1607H11071	blaOXA-61-like	99.87	100
1607H11079	blaOXA-61-like	99.87	100
1607H11081	tet(O)-like	99.32	100
1607H11101	blaOXA-61-like	99.61	775 / 774
1607H11104	blaOXA-61-like	99.87	100
1607H12846	blaOXA-61-like	99.87	100
1607H12846	tet(O)-like	99.64	100
1607H9146	blaOXA-61-like	99.87	100
1607H9643	blaOXA-61-like	99.87	100
1607H9654	blaOXA-61-like	99.87	100
1607H9655	blaOXA-61-like	99.87	100
1607H9659	blaOXA-61-like	99.87	100
1607H9660	blaOXA-61-like	99.87	100
1607H9661	blaOXA-61-like	99.74	100
1607H9665	blaOXA-61-like	99.74	100
1607W28335	blaOXA-61-like	99.87	100
1607W28335	tet(O)-like	99.64	100
1607W28872	blaOXA-61-like	99.87	100
1607W28872	tet(O)-like	99.64	100
1607W29446	blaOXA-61-like	99.87	100
1608F49121	blaOXA-61	100	100
1608F49366	blaOXA-61-like	99.87	100
1608F49367	blaOXA-61	100	100
1608F49368	blaOXA-61-like	99.61	775 / 774
1608F49371	blaOXA-61-like	99.87	100
1608F50069	blaOXA-61-like	99.87	100
1608F50074	blaOXA-61-like	99.22	100
1608F50077_1	blaOXA-61-like	99.48	775 / 774
1608F50077_1	tet(O)-like	99.32	100
1608F51267	blaOXA-61-like	99.87	100
1608F51272	blaOXA-61-like	99.87	100
1608F51272	tet(O)-like	99.79	100
1608H12844	blaOXA-61-like	99.48	776 / 774
1608H12849	blaOXA-61-like	99.87	100
1608H12852	blaOXA-61	100	100
1608H13533	blaOXA-61-like	99.87	100
1608H13542_1	blaOXA-61-like	99.87	100
1608H13543	blaOXA-61-like	99.87	100
1608H13545	blaOXA-61-like	99.87	100
1608H13548_1	blaOXA-61-like	99.87	100
1608H13548_1	tet(O)-like	99.90	100
1608H13552	blaOXA-61-like	99.22	100
1608H14389	blaOXA-61-like	99.74	100
1608H14395	blaOXA-61-like	99.87	100
1608H14400	blaOXA-61-like	99.74	100
1608H14600	blaOXA-61-like	99.87	100
1608H14601	blaOXA-61-like	99.74	100
1608H14603	blaOXA-61-like	99.74	100
1608M23731	blaOXA-61-like	99.87	100
1608M23732	blaOXA-61-like	99.87	100
1608M23736	blaOXA-61-like	99.87	100
1608S37545	blaOXA-61-like	99.87	100
1608S37546	blaOXA-61-like	99.87	100
1608S37547	blaOXA-61-like	99.87	100
1608S37548	blaOXA-61-like	99.87	100
1608T19872	blaOXA-61-like	99.87	100
1608T20893	blaOXA-61-like	99.61	775 / 774
1608T20903	blaOXA-61-like	99.87	100
1608T20922	blaOXA-61-like	99.61	775 / 774
1608T20937	blaOXA-61-like	99.87	100
1608T20937	tet(O)-like	99.90	100
1608T22241	blaOXA-61-like	99.74	100
1608W30873	blaOXA-61-like	99.61	775 / 774
1608W31436	blaOXA-61-like	99.87	100
1608W31518	blaOXA-61-like	99.87	100
1608W31658	blaOXA-61-like	99.87	100
1609F51830	blaOXA-61-like	99.87	100
1609F51830	tet(O)-like	99.64	100
1609F52078	blaOXA-61-like	99.87	100
1609F52081	blaOXA-61-like	99.74	100
1609F52771	blaOXA-61-like	99.74	100
1609F52776	blaOXA-61-like	99.87	100
1609F52785	blaOXA-61-like	99.87	100
1609F52785	tet(O)-like	99.64	100
1609F52790	blaOXA-61-like	99.61	775 / 774
1609F52811	blaOXA-61-like	99.61	775 / 774
1609F52815	blaOXA-61-like	99.48	775 / 774
1609F52815	tet(O)-like	99.32	100
1609F53331	blaOXA-61	100	100
1609F53334	blaOXA-61-like	99.61	100
1609F53337	blaOXA-61-like	99.87	100
1609F53339	blaOXA-61-like	99.87	100
1609F53353	blaOXA-61-like	99.87	100
1609F53359	blaOXA-61-like	99.87	100
1609F53363	blaOXA-61	100	100
1609F53399	blaOXA-61	100	100
1609F53401	blaOXA-61-like	99.87	100
1609F53402	blaOXA-61	100	100
1609F53403	blaOXA-61-like	99.87	100
1609F55181	blaOXA-61	100	100
1609F55182	blaOXA-61-like	99.87	100
1609H15217	blaOXA-61-like	99.87	100
1609H16051	blaOXA-61-like	99.87	100
1609H16057	blaOXA-61-like	99.87	100
1609H16064	blaOXA-61-like	99.87	100
1609H16066	blaOXA-61-like	99.87	100
1609H16155	blaOXA-61-like	99.74	100
1609H16171	blaOXA-61-like	99.74	100
1609H16173	blaOXA-61-like	99.74	100
1609H16175	blaOXA-61-like	99.87	100
1609H16175	tet(O)-like	99.84	100
1609H16179	blaOXA-61-like	99.87	100
1609H16257	blaOXA-61	100	100
1609H16408	blaOXA-61-like	99.74	100
1609H16409	blaOXA-61-like	99.61	775 / 774
1609H16410	blaOXA-61-like	99.87	100
1609H16954	blaOXA-61-like	99.61	775 / 774
1609H16954	tet(O)-like	99.64	100
1609H16958	blaOXA-61-like	99.74	100
1609H16961	blaOXA-61-like	99.87	100
1609H16964	blaOXA-61-like	99.61	775 / 774
1609H16968	blaOXA-61-like	99.87	100
1609H16968	tet(O)-like	99.79	100
1609H16969	blaOXA-61-like	99.74	100
1609H16991	blaOXA-61-like	99.87	100
1609H16991	tet(O)-like	99.64	100
1609H16994	blaOXA-61-like	99.74	100
1609H17964	blaOXA-61	100	100
1609H17989	blaOXA-61	100	100
1609H18537	blaOXA-61-like	99.61	775 / 774
1609H18541	blaOXA-61-like	99.87	100
1609H18542	blaOXA-61-like	99.87	100
1609H18544	blaOXA-61-like	99.87	100
1609H18549	blaOXA-61-like	99.87	100
1609H18551	blaOXA-61-like	99.87	100
1609H18603	blaOXA-61	100	100
1609H18604	blaOXA-61-like	99.87	100
1609H18607	blaOXA-61-like	99.87	100
1609H19535	blaOXA-61-like	99.87	100
1609H19541	blaOXA-61	100	100
1609M25584	blaOXA-61-like	99.35	775 / 774
1609M25618	blaOXA-61-like	99.87	100
1609S38361	blaOXA-61-like	99.61	775 / 774
1609T25061	blaOXA-61-like	99.74	100
1609T25066	blaOXA-61	100	100
1609W36738	blaOXA-61-like	99.87	100
1609W36738	tet(O)-like	99.64	100
1609W36739	blaOXA-61-like	99.87	100
1609W36741	blaOXA-61-like	99.87	100
1609W36742	blaOXA-61-like	99.61	775 / 774
1609W36842	blaOXA-61-like	99.87	100
1609W36842	tet(O)-like	99.64	100
1609W37013	blaOXA-61-like	99.87	100
1609W37013	aadE	100	100
1610F54206	blaOXA-61-like	99.87	100
1610F55254	blaOXA-61-like	99.61	775 / 774
1610F55941	blaOXA-61-like	99.86	719 / 774
1610F57326	blaOXA-61-like	99.87	100
1610F57326	tet(O)-like	99.53	100
1610F57337	blaOXA-61-like	99.87	100
1610H19445	blaOXA-61-like	99.61	775 / 774
1610H19445	tet(O)-like	99.64	100
1610H19448	blaOXA-61-like	99.87	100
1610H19546	tet(O)-like	99.74	100
1610H20338	blaOXA-61-like	99.74	100
1610H20340	blaOXA-61-like	99.87	100
1610H20346	tet(O)-like	99.74	100
1610H20349	blaOXA-61-like	99.87	100
1610H20349	tet(O)-like	99.64	100
1610H20390	blaOXA-61-like	99.87	100
1610H20391	blaOXA-61	100	100
1610H20431	blaOXA-61-like	99.87	100
1610H20431	tet(O)-like	99.64	100
1610H20746	blaOXA-61	100	100
1610H21127	blaOXA-61-like	99.87	100
1610H21130	blaOXA-61-like	99.61	775 / 774
1610H21130	tet(O)-like	99.53	100
1610H21150	blaOXA-61-like	99.87	100
1610H21151	blaOXA-61-like	99.74	100
1610H21152	blaOXA-61	100	100
1610H21155	blaOXA-61-like	99.87	100
1610H21308	blaOXA-61-like	99.87	100
1610H21310	blaOXA-61-like	99.87	100
1610H21310	tet(O)-like	99.64	100
1610H22032	blaOXA-61-like	99.61	100
1610H22035	blaOXA-61-like	99.87	100
1610H22035	tet(O)-like	99.64	100
1610H22038	blaOXA-61-like	99.74	100
1610H22040	blaOXA-61-like	99.87	100
1610H22277	blaOXA-61-like	99.87	762 / 774
1610H22277	tet(O)-like	99.53	100
1610H22284	blaOXA-61-like	99.87	100
1610M28642	blaOXA-61-like	99.87	100
1610M28642	tet(O)-like	99.64	100
1610M29400	blaOXA-61-like	99.87	100
1610M29401	blaOXA-61-like	99.87	100
1610T26700	aph(3')-III-like	93.33	100
1610T26705	blaOXA-61-like	99.87	100
1610T26707	blaOXA-61-like	99.87	100
1610T27895	blaOXA-61-like	99.87	100
1610T27895	tet(O)-like	99.64	100
1610T27897	blaOXA-61-like	99.61	100
1610T27899	blaOXA-61-like	99.87	100
1610T27899	tet(O)-like	99.64	100
1610T27900	blaOXA-61	100	100
1610T27903	blaOXA-61-like	99.87	100
1610T27903	tet(O)-like	99.64	100
1610W38674	blaOXA-61-like	99.87	100
1610W38674	tet(O)-like	99.64	100
1611H23151	blaOXA-61-like	99.87	100
1611H24007	tet(O)-like	99.64	100
1611H24009	blaOXA-61-like	99.87	100
1611H24017	blaOXA-61-like	99.87	100
1611H24572	blaOXA-61-like	99.87	100
1611H25313	blaOXA-61-like	99.87	100
1611H25531	blaOXA-61	100	100
1611H26189	blaOXA-61-like	99.87	100
1611H26192	blaOXA-61-like	99.74	100
1611H26194	blaOXA-61-like	99.74	100
1611M31032	blaOXA-61-like	99.87	100
1611M34161	blaOXA-61-like	99.87	100
1611S41227	blaOXA-61-like	99.87	100
1611S41227	tet(O)-like	99.58	1921 / 1920
1611S41854	tet(O)-like	94.85	1921 / 1920
1611T30229	blaOXA-61-like	99.87	100
1611T30232	blaOXA-61-like	99.87	100
1611T33395	blaOXA-61	100	100
1611W41110	blaOXA-61	100	100
1611W41115	blaOXA-61-like	99.87	100
1611W41122	blaOXA-61	100	100
1611W41128	blaOXA-61-like	99.87	100
1611W41128	tet(O)-like	99.90	100
1611W41134	blaOXA-61-like	99.87	100
1611W41134	tet(O)-like	99.64	100
1611W41136	blaOXA-61-like	99.87	100
1611W41139	blaOXA-61-like	99.87	100
1611W44158	blaOXA-61-like	99.74	100
1611W44160	blaOXA-61-like	99.87	100
1611W44161	blaOXA-61-like	99.87	100
1612H27584	blaOXA-61	100	100
1612H27588	blaOXA-61-like	99.87	100
1612H27594	blaOXA-61-like	99.87	100
1612H27799	blaOXA-61	100	100
1612H28303	tet(O)-like	99.74	100
1612H28779	blaOXA-61-like	99.87	100
1612H28779	tet(O)-like	99.90	100
1612M35375	blaOXA-61-like	99.87	100
1612T34331	blaOXA-61-like	99.74	100
1612T34331	tet(O)-like	99.84	100
1612W46958	blaOXA-61-like	99.74	100
1612W46960	blaOXA-61	100	100
1701H29403	blaOXA-61-like	99.87	100
1701H29403	tet(O)-like	99.90	100
1701H29426	blaOXA-61-like	99.87	100
1701H29426	tet(O)-like	99.64	100
1701H31730	blaOXA-61-like	99.87	100
1701H31730	tet(O)-like	99.64	100
1701H31734	blaOXA-61-like	99.87	100
1701H31734	tet(O)-like	99.64	100
1701M37100	tet(O)-like	99.79	100
1701M39023	blaOXA-61-like	99.87	100
1701M39023	tet(O)-like	99.74	100
1701M39775	blaOXA-61	100	100
1701M39797	blaOXA-61-like	99.87	100
1701M39798
1701S43242	blaOXA-61-like	99.87	100
1701S43246	blaOXA-61-like	99.87	100
1701S43247	blaOXA-61-like	99.87	100
1701T37240	blaOXA-61-like	99.87	100
1701T38833	blaOXA-61-like	99.87	100
1701T38833	tet(O)-like	99.58	100
1701T38833	aph(3')-III	100	100
1701T38833	aph(2'')-If-like	92.06	894 / 891
1701T39089	blaOXA-61-like	99.87	100
1701T39089	tet(O)-like	99.32	100
1701T39093	blaOXA-61-like	99.87	100
1701T40348	blaOXA-61-like	99.87	100
1701T40348	tet(O)-like	99.90	100
1701W47798	blaOXA-61-like	99.74	100
1702F6767	blaOXA-61-like	99.87	100
1702F6767	tet(O)-like	99.64	100
1702F7756	aadE	100	100
1702H33339	blaOXA-61-like	99.87	100
1702H33342	blaOXA-61-like	99.87	100
1702H33927	blaOXA-61-like	99.87	100
1702H33931	blaOXA-61-like	99.74	100
1702H33933	blaOXA-61	100	100
1702H34647	blaOXA-61-like	99.74	100
1702H35662	blaOXA-61-like	99.87	100
1702H35662	tet(O)-like	99.64	100
1702M41743	blaOXA-61-like	99.74	100
1702M41750	blaOXA-61-like	99.87	100
1702M41750	tet(O)-like	99.74	100
1702S44569	blaOXA-61-like	99.87	100
1702S44570	blaOXA-61-like	99.87	100
1702S44570	tet(O)-like	99.74	100
1702S45379	blaOXA-61-like	99.61	775 / 774
1702S45379	tet(O)-like	99.32	100
1702T40345	blaOXA-61-like	99.87	100
1702T40345	tet(O)-like	99.64	100
1702T40397	blaOXA-61	100	100
1702T40399	blaOXA-61-like	99.87	100
1702T40399	tet(O)-like	99.64	100
1702T40529	blaOXA-61-like	99.87	100
1702T41561	blaOXA-61-like	99.87	100
1702T41561	tet(O)-like	99.53	100
1702T41992	blaOXA-61-like	99.87	100
1702T41992	tet(O)-like	99.64	100
1702W51418	blaOXA-61-like	99.74	100
1702W51507	blaOXA-61-like	99.87	100
1702W53932	blaOXA-61-like	99.74	100
1702W53943	tet(O)-like	99.32	100
1702W53948	blaOXA-61-like	99.48	100
1702W53948	tet(O)-like	99.64	100
1703F11817	tet(O)-like	99.48	100
1703H35619	blaOXA-61-like	99.61	775 / 774
1703H36936	blaOXA-61-like	99.61	775 / 774
1703H36936	tet(O)-like	99.48	100
1703H36936	aph(3')-III	100	100
1703H38369	blaOXA-61-like	99.74	100
1703H38377	blaOXA-61-like	99.87	100
1703M43347	tet(O)-like	99.90	100
1703M43698	blaOXA-61-like	99.74	100
1703M43698	tet(O)-like	99.79	100
1703M43731	blaOXA-61-like	99.87	100
1703T44628	tet(O)-like	99.79	100
1703T45298	blaOXA-61-like	99.87	100
1703T45298	tet(O)-like	99.64	100
1703W54458	blaOXA-61-like	99.48	775 / 774
1703W54567	tet(O)-like	99.90	100
1703W56598	blaOXA-61-like	99.87	100
1703W56603	blaOXA-61-like	99.87	100
1704F13096	blaOXA-61-like	99.87	100
1704F13098	blaOXA-61-like	99.87	100
1704F13098	tet(O)-like	99.84	100
1704F13197	blaOXA-61-like	99.87	100
1704F13796	blaOXA-61-like	99.61	775 / 774
1704F13796	aadE	100	100
1704M45668	blaOXA-61-like	99.87	100
1704M46461	blaOXA-61-like	99.87	100
1704M46461	tet(O)-like	99.90	100
1704M46474	blaOXA-61-like	99.87	100
1704S46946	blaOXA-61-like	99.74	100
1704W57338	blaOXA-61-like	99.87	100
1705F16012	blaOXA-61-like	99.87	100
1705F16012	tet(O)-like	99.64	100
1705M50719	blaOXA-61-like	99.87	100
1706T56198	blaOXA-61-like	99.87	100
1706T56200	blaOXA-61-like	99.87	100
1706T56202	blaOXA-61-like	99.87	100
1706T56204	blaOXA-61-like	99.87	100
1706T56734	blaOXA-61-like	99.87	100
1706T56736	blaOXA-61-like	99.87	100
1706W65620	blaOXA-61-like	99.87	100
1706W65621	blaOXA-61-like	99.87	100
1706W65622	blaOXA-61-like	99.87	100
1706W65624	blaOXA-61-like	99.87	100
1706W65625	blaOXA-61-like	99.87	100
1706W65631	blaOXA-61-like	99.87	100
1706W65634	blaOXA-61-like	99.87	100
1706W65636	blaOXA-61-like	99.87	100
1706W65638	blaOXA-61-like	99.87	100
1707F20141	blaOXA-61-like	99.87	100
1708H49874_1	blaOXA-61-like	99.87	100
1710W77147	blaOXA-61-like	99.87	100
1710W77147	tet(O)-like	99.90	100
1710W77147	aph(3')-III	100	100
1710W77147	aadE	100	100
1711W79679	blaOXA-61-like	99.87	100
1711W79679	tet(O)-like	99.74	100

## Sheet: ABRicate
Isolate	Gene	%ID	Length
1401R17682	tet(O)	99.79	100.00
1401R17682	blaOXA-489	99.87	100.00
1401R17755	tet(O)	99.32	100.00
1401R17755	blaOXA-453	99.48	100.00
1402R17889	tet(O)	99.90	100.00
1402R17889	tet(O/32/O)	100.00	20.36
1402R17889	blaOXA-453	99.87	100.00
1403R17897	blaOXA-453	99.87	100.00
1407R18312	tet(O/32/O)	99.93	70.68
1407R18312	blaOXA-489	99.87	100.00
1407R18425	tet(O/32/O)	99.45	38.18
1407R18425	ant(6)-Ia	100.00	100.00
1407R18425	tet(O)	100.00	4.95
1407R18425	blaOXA-453	99.61	100.00
1407R18426	blaOXA-453	99.87	100.00
1408R18441	tet(O)	99.64	100.00
1408R18441	blaOXA-184	100.00	100.00
1408R18633	blaOXA-453	99.87	100.00
1409R18625	aph(2'')-If	100.00	100.00
1409R18625	blaOXA-453	100.00	12.14
1409R18625	tet(O)	99.90	100.00
1409R18625	cat	100.00	45.51
1409R18625	aph(3')-III	100.00	100.00
1409R18625	cfr(C)	100.00	7.46
1409R18625	aph(3')-IIIa	100.00	12.58
1411R18917	blaOXA-489	99.87	100.00
1412R19077	tet(O/32/O)	100.00	63.75
1412R19077	blaOXA-61	99.79	62.40
1412R19077	blaOXA-184	94.80	43.78
1501R19208	ant(6)-Ia	100.00	54.35
1501R19208	tet(O)	99.90	100.00
1501R19208	tet(O/32/O)	100.00	20.68
1501R19208	aph(3')-III	100.00	100.00
1501R19208	cfr(C)	100.00	7.46
1501R19208	blaOXA-184	100.00	100.00
1501R19208	aph(3')-IIIa	98.96	12.08
1502R19239	tet(O)	99.79	100.00
1502R19239	tet(O/32/O)	99.34	7.86
1502R19239	blaOXA-489	99.87	100.00
1503S12002	blaOXA-452	99.87	100.00
1503S12005_1	blaOXA-193	99.87	100.00
1503S12005_1	tet(O)	99.69	100.00
1508M47066	blaOXA-453	99.87	100.00
1508M47074	blaOXA-453	99.87	100.00
1508S20248	blaOXA-453	99.87	100.00
1508S20249	blaOXA-453	99.74	100.00
1509F21205	blaOXA-453	99.74	100.00
1509H38610	tet(O)	99.32	100.00
1509H38610	tet(O/32/O)	99.25	20.78
1509H38610	blaOXA-453	99.87	100.00
1509H38613	blaOXA-453	99.87	100.00
1509T40429	tet(O)	99.90	100.00
1509T40429	tet(O/32/O)	100.00	13.65
1509T40429	blaOXA-453	99.87	100.00
1509T40436	blaOXA-453	99.61	100.00
1509T40458	blaOXA-453	99.87	100.00
1510F17513	blaOXA-453	99.74	100.00
1510F17516	blaOXA-453	99.87	100.00
1510F20456	blaOXA-453	99.61	100.00
1510F20469	blaOXA-452	99.61	100.00
1510F20470	blaOXA-453	98.91	23.64
1510H43384	blaOXA-61	100.00	100.00
1510M53675	blaOXA-61	100.00	100.00
1510T45096	tet(O)	99.74	100.00
1510T45096	tet(O/32/O)	100.00	18.18
1510T45096	blaOXA-453	99.87	100.00
1510T47924	blaOXA-453	99.87	100.00
1510T47927	blaOXA-453	99.87	100.00
1510T48727	blaOXA-453	99.87	100.00
1510W57468	blaOXA-453	99.87	100.00
1510W60005	blaOXA-453	99.87	100.00
1510W60011	tet(O)	99.32	100.00
1510W60011	tet(O/32/O)	99.12	29.64
1510W60011	blaOXA-453	99.74	100.00
1510W60017	blaOXA-453	99.61	100.00
1510W60027	blaOXA-452	99.87	100.00
1510W60040	blaOXA-453	99.61	100.00
1511F21219	blaOXA-453	99.87	100.00
1511F21225	tet(O)	99.32	100.00
1511F21225	tet(O/32/O)	99.40	17.40
1511F21225	blaOXA-453	99.48	100.00
1511F21976	blaOXA-453	99.61	100.00
1511F21978	blaOXA-453	99.87	100.00
1511F21980	tet(O)	99.79	100.00
1511F23301	blaOXA-453	99.87	100.00
1511F23407	tet(O)	99.64	100.00
1511F23407	blaOXA-452	99.87	100.00
1511F23410	blaOXA-452	99.74	100.00
1511F23414	blaOXA-453	99.48	100.00
1511H43390_1	blaOXA-61	99.61	100.00
1511H43393	blaOXA-453	99.87	100.00
1511H44385	blaOXA-61	100.00	100.00
1511H46067	blaOXA-453	99.87	100.00
1511H47072	blaOXA-453	99.74	100.00
1511M55238	blaOXA-453	99.87	100.00
1511M57486	blaOXA-453	99.61	100.00
1511S24264	blaOXA-61	100.00	100.00
1511S24873	blaOXA-453	99.87	100.00
1511T48725	blaOXA-453	99.61	100.00
1511T50330	blaOXA-61	100.00	100.00
1511T50393	blaOXA-465	99.33	100.00
1511T50399	tet(O)	99.84	100.00
1511T50399	blaOXA-453	99.87	100.00
1511T52117	blaOXA-453	99.87	100.00
1511W1055	blaOXA-61	100.00	100.00
1511W2602	blaOXA-61	100.00	100.00
1512F25664	tet(O)	99.53	100.00
1512F25664	tet(O/32/O)	100.00	25.05
1512F25664	blaOXA-453	99.87	100.00
1512F25665	blaOXA-453	99.87	100.00
1512H47053	blaOXA-453	99.87	100.00
1512H47064	blaOXA-453	99.74	100.00
1512H47069_1	blaOXA-61	99.61	99.35
1512H48007	blaOXA-448	95.99	100.00
1512H48018	blaOXA-453	99.74	100.00
1512M58296	blaOXA-453	99.87	100.00
1512M58557	blaOXA-453	99.87	100.00
1512M58558	tet(O)	99.64	100.00
1512M58558	tet(O/32/O)	100.00	8.59
1512M58558	blaOXA-453	99.87	100.00
1512M58560	tet(O/32/O)	99.79	100.00
1512S24863	blaOXA-453	99.87	100.00
1512T52030	blaOXA-453	99.87	100.00
1512W5593	blaOXA-453	99.74	100.00
1512W5725	tet(O)	99.53	100.00
1512W5725	blaOXA-453	99.87	100.00
1512W5726	tet(O)	99.53	100.00
1512W5726	blaOXA-453	99.87	100.00
1601F26742	blaOXA-453	99.87	100.00
1601F28354	blaOXA-453	99.74	100.00
1601F29340	blaOXA-453	99.87	100.00
1601F29341	blaOXA-61	100.00	100.00
1601H50030	blaOXA-453	99.87	100.00
1601H50035	blaOXA-453	99.87	100.00
1601H52351	blaOXA-452	99.87	100.00
1601M1639	blaOXA-489	99.87	100.00
1601M2725	blaOXA-453	99.87	100.00
1601M822	blaOXA-453	99.87	100.00
1601S26315	tet(O/32/O)	99.79	24.69
1601S26315	ant(6)-Ia	100.00	100.00
1601S26315	tet(O)	100.00	9.69
1601S26315	blaOXA-453	99.87	100.00
1601T55010	blaOXA-453	99.87	100.00
1601T55837	blaOXA-453	99.87	100.00
1601T55839	tet(O/32/O)	99.82	28.33
1601T55839	tet(O)	99.53	100.00
1601T55839	blaOXA-453	99.87	100.00
1601W9919	tet(O)	99.32	100.00
1601W9919	tet(O/32/O)	99.23	20.26
1601W9919	blaOXA-453	99.74	100.00
1601W9925	tet(O)	99.32	100.00
1601W9925	tet(O/32/O)	99.38	16.88
1601W9925	blaOXA-453	99.74	100.00
1602H53152	blaOXA-489	99.87	100.00
1602M6982	blaOXA-452	99.87	100.00
1602S27596	tet(O)	99.64	100.00
1602S27596	tet(O/32/O)	100.00	18.44
1602S27596	blaOXA-453	99.87	100.00
1603H291	blaOXA-453	99.74	100.00
1603H58491	blaOXA-453	99.87	100.00
1603M7791	tet(O/32/O)	100.00	27.34
1603T1935	blaOXA-453	99.87	100.00
1603T4313	tet(O/32/O)	100.00	64.64
1603T4313	tet(O)	100.00	23.39
1603T4313	blaOXA-489	99.74	100.00
1603W14822	blaOXA-453	99.87	100.00
1603W14829	tet(O)	99.64	100.00
1603W14829	blaOXA-453	99.61	100.00
1603W14955	blaOXA-489	99.87	100.00
1603W16405	blaOXA-453	99.87	100.00
1604F37514	blaOXA-453	99.87	100.00
1604F39060	tet(O/32/O)	100.00	37.60
1604F39060	blaOXA-453	99.87	100.00
1604F39070	blaOXA-453	99.87	100.00
1604H1237	blaOXA-453	99.87	100.00
1604W19812	blaOXA-453	99.87	100.00
1604W19815	blaOXA-453	99.74	100.00
1604W19816	blaOXA-453	99.87	100.00
1605H2966	blaOXA-453	99.87	100.00
1605H3690	blaOXA-452	99.87	100.00
1605H6108	blaOXA-184	99.87	100.00
1605S32609	blaOXA-465	99.33	100.00
1605T10431	tet(O)	99.69	100.00
1605T10634	blaOXA-453	99.87	100.00
1605T10635	tet(O)	99.90	100.00
1605T10635	tet(O/32/O)	99.75	20.52
1605T10635	blaOXA-453	99.61	100.00
1605T11535	tet(O)	99.84	100.00
1605T11535	tet(O/32/O)	99.72	18.75
1605T11535	blaOXA-453	99.87	100.00
1605W21423	tet(O)	99.64	100.00
1605W21423	tet(O/32/O)	100.00	18.44
1605W21423	blaOXA-453	99.61	100.00
1605W21486	blaOXA-489	99.87	100.00
1605W24727	blaOXA-453	99.61	100.00
1606H6784	blaOXA-61	100.00	100.00
1606H6785	blaOXA-61	100.00	100.00
1606H7539	blaOXA-453	99.87	100.00
1606H7614	tet(O/32/O)	99.82	29.22
1606H7614	blaOXA-453	99.87	100.00
1606H7616	blaOXA-453	99.87	100.00
1606H7620	blaOXA-453	99.87	100.00
1606H8429	blaOXA-452	99.87	100.00
1606H9145	blaOXA-447	98.84	100.00
1606H9150	blaOXA-449	100.00	100.00
1606H9222	blaOXA-453	99.87	100.00
1606H9224	blaOXA-447	98.71	100.00
1606H9227	blaOXA-453	99.87	100.00
1606T13898_1	blaOXA-193	99.87	100.00
1606T13898_1	tet(O/32/O)	100.00	65.62
1606T15484	tet(O)	99.74	100.00
1606T15484	tet(O/32/O)	100.00	15.99
1606T15485	blaOXA-453	99.87	100.00
1606T15492	blaOXA-453	99.87	100.00
1606T15494	blaOXA-61	100.00	100.00
1607H10343	blaOXA-453	99.61	100.00
1607H10348	blaOXA-453	99.87	100.00
1607H10349	blaOXA-449	100.00	100.00
1607H10352	blaOXA-453	99.61	100.00
1607H10354	blaOXA-453	99.87	100.00
1607H10355	blaOXA-453	99.74	100.00
1607H10356	blaOXA-453	99.87	100.00
1607H10363	blaOXA-61	100.00	100.00
1607H10467	blaOXA-453	99.87	100.00
1607H10474	tet(O)	99.53	100.00
1607H10474	tet(O/32/O)	100.00	18.75
1607H10474	blaOXA-453	99.87	100.00
1607H10475	blaOXA-453	99.87	100.00
1607H11041	blaOXA-453	99.61	100.00
1607H11044	blaOXA-453	99.61	100.00
1607H11045	blaOXA-453	99.61	100.00
1607H11048	blaOXA-453	99.61	100.00
1607H11050	blaOXA-453	99.87	100.00
1607H11065	blaOXA-453	99.61	100.00
1607H11066	blaOXA-453	99.87	100.00
1607H11067	blaOXA-453	99.61	100.00
1607H11070	blaOXA-453	99.87	100.00
1607H11071	blaOXA-453	99.87	100.00
1607H11079	blaOXA-453	99.87	100.00
1607H11081	tet(O)	99.32	100.00
1607H11081	tet(O/32/O)	99.17	18.75
1607H11081	blaOXA-184	100.00	100.00
1607H11101	blaOXA-453	99.61	100.00
1607H11104	blaOXA-453	99.87	100.00
1607H12846	tet(O)	99.64	100.00
1607H12846	blaOXA-489	99.87	100.00
1607H9146	blaOXA-453	99.87	100.00
1607H9643	blaOXA-453	99.87	100.00
1607H9654	blaOXA-453	99.87	100.00
1607H9655	blaOXA-453	99.87	100.00
1607H9659	blaOXA-453	99.87	100.00
1607H9660	blaOXA-453	99.87	100.00
1607H9661	blaOXA-489	99.74	100.00
1607H9665	blaOXA-453	99.74	100.00
1607W28335	tet(O)	99.64	100.00
1607W28335	blaOXA-453	99.87	100.00
1607W28872	tet(O)	99.64	100.00
1607W28872	tet(O/32/O)	100.00	17.45
1607W28872	blaOXA-453	99.87	100.00
1607W29446	blaOXA-453	99.87	100.00
1608F49121	blaOXA-61	100.00	100.00
1608F49366	blaOXA-489	99.87	100.00
1608F49367	blaOXA-61	100.00	100.00
1608F49368	blaOXA-489	99.61	100.00
1608F49371	tet(O/32/O)	99.86	37.24
1608F49371	tet(O)	99.44	28.02
1608F49371	blaOXA-489	99.87	100.00
1608F50069	blaOXA-453	99.87	100.00
1608F50074	blaOXA-453	99.22	100.00
1608F50077_1	blaOXA-193	99.48	100.00
1608F50077_1	tet(O)	99.32	100.00
1608F51267	blaOXA-489	99.87	100.00
1608F51272	tet(O)	99.95	100.00
1608F51272	blaOXA-489	99.87	100.00
1608H12844	blaOXA-489	99.48	100.00
1608H12849	blaOXA-489	99.87	100.00
1608H12852	blaOXA-61	100.00	100.00
1608H13533	blaOXA-193	100.00	100.00
1608H13542_1	blaOXA-61	99.87	100.00
1608H13543	blaOXA-453	99.87	100.00
1608H13545	blaOXA-453	99.87	100.00
1608H13548_1	blaOXA-193	99.87	100.00
1608H13548_1	tet(O)	99.90	100.00
1608H13552	blaOXA-453	99.22	100.00
1608H14389	blaOXA-453	99.74	100.00
1608H14395	blaOXA-453	99.87	100.00
1608H14400	blaOXA-453	99.74	100.00
1608H14600	blaOXA-453	99.87	100.00
1608H14601	blaOXA-453	99.74	100.00
1608H14603	blaOXA-453	99.74	100.00
1608M22122	blaOXA-184	99.73	100.00
1608M23731	blaOXA-453	99.87	100.00
1608M23732	blaOXA-453	99.87	100.00
1608M23736	blaOXA-489	99.87	100.00
1608S36557	blaOXA-447	99.87	100.00
1608S37545	blaOXA-489	99.87	100.00
1608S37546	blaOXA-489	99.87	100.00
1608S37547	blaOXA-489	99.87	100.00
1608S37548	blaOXA-489	99.87	100.00
1608T19872	blaOXA-450	99.87	100.00
1608T20893	blaOXA-489	99.61	100.00
1608T20903	blaOXA-453	99.87	100.00
1608T20922	blaOXA-489	99.61	100.00
1608T20937	tet(O)	99.90	100.00
1608T20937	blaOXA-450	99.87	100.00
1608T22240	blaOXA-449	100.00	100.00
1608T22241	blaOXA-489	99.74	100.00
1608T22493	blaOXA-447	100.00	100.00
1608W30873	blaOXA-489	99.61	100.00
1608W31436	blaOXA-450	99.87	100.00
1608W31518	blaOXA-489	99.87	100.00
1608W31658	blaOXA-489	99.87	100.00
1609F51830	tet(O)	99.64	100.00
1609F51830	blaOXA-453	99.87	100.00
1609F52078	tet(O/32/O)	100.00	28.07
1609F52078	tet(O)	99.74	20.26
1609F52078	blaOXA-452	99.87	100.00
1609F52081	blaOXA-453	99.74	100.00
1609F52771	blaOXA-453	99.74	100.00
1609F52776	blaOXA-193	100.00	96.25
1609F52785	tet(O)	99.64	100.00
1609F52785	tet(O/32/O)	99.44	18.54
1609F52785	blaOXA-453	99.87	100.00
1609F52790	blaOXA-453	99.61	100.00
1609F52811	blaOXA-453	99.61	100.00
1609F52815	tet(O)	99.32	100.00
1609F52815	tet(O/32/O)	99.43	18.33
1609F52815	blaOXA-453	99.48	100.00
1609F52819	blaOXA-184	100.00	100.00
1609F53325	blaOXA-184	97.06	13.65
1609F53325	blaOXA-465	99.46	99.46
1609F53331	blaOXA-61	100.00	100.00
1609F53334	blaOXA-452	99.87	100.00
1609F53337	blaOXA-453	99.87	100.00
1609F53339	blaOXA-453	99.87	100.00
1609F53353	tet(O/32/O)	100.00	63.23
1609F53353	tet(O)	99.81	28.12
1609F53353	blaOXA-452	99.87	100.00
1609F53359	tet(O/32/O)	99.80	78.75
1609F53359	blaOXA-453	99.87	100.00
1609F53363	blaOXA-61	100.00	100.00
1609F53399	blaOXA-61	100.00	100.00
1609F53401	blaOXA-453	99.87	100.00
1609F53402	blaOXA-61	100.00	100.00
1609F53403	blaOXA-453	99.87	100.00
1609F55181	blaOXA-61	100.00	100.00
1609F55182	blaOXA-453	99.85	88.50
1609H15217	blaOXA-453	99.87	100.00
1609H16051	blaOXA-453	99.87	100.00
1609H16057	blaOXA-489	99.87	100.00
1609H16064	blaOXA-453	99.87	100.00
1609H16066	blaOXA-453	99.87	100.00
1609H16155	blaOXA-453	99.61	100.00
1609H16171	blaOXA-453	99.74	100.00
1609H16173	blaOXA-193	99.61	65.89
1609H16175	tet(O)	99.84	100.00
1609H16175	tet(O/32/O)	99.84	32.03
1609H16175	blaOXA-453	99.87	100.00
1609H16179	blaOXA-193	100.00	70.54
1609H16257	blaOXA-61	100.00	100.00
1609H16405	blaOXA-184	100.00	98.66
1609H16406	blaOXA-184	100.00	96.12
1609H16408	blaOXA-453	99.74	100.00
1609H16409	blaOXA-453	99.61	100.00
1609H16410	blaOXA-453	99.87	100.00
1609H16954	tet(O)	99.64	100.00
1609H16954	tet(O/32/O)	100.00	18.18
1609H16954	blaOXA-453	99.61	100.00
1609H16958	blaOXA-453	99.74	100.00
1609H16961	blaOXA-453	99.87	100.00
1609H16964	blaOXA-453	99.61	100.00
1609H16968	tet(O)	99.79	99.90
1609H16968	tet(O/32/O)	100.00	8.23
1609H16968	blaOXA-453	99.87	100.00
1609H16969	tet(O/32/O)	99.66	30.83
1609H16969	blaOXA-453	99.74	100.00
1609H16989	blaOXA-184	100.00	100.00
1609H16991	tet(O)	99.64	100.00
1609H16991	tet(O/32/O)	99.44	18.75
1609H16991	blaOXA-453	99.87	100.00
1609H16994	blaOXA-453	99.74	100.00
1609H17964	blaOXA-61	100.00	100.00
1609H17989	blaOXA-61	100.00	100.00
1609H18537	blaOXA-453	99.61	100.00
1609H18541	blaOXA-453	99.87	100.00
1609H18542	blaOXA-453	99.87	100.00
1609H18544	blaOXA-453	99.87	100.00
1609H18549	blaOXA-453	99.87	100.00
1609H18551	blaOXA-453	99.87	100.00
1609H18603	blaOXA-61	100.00	100.00
1609H18604	blaOXA-453	99.87	100.00
1609H18607	blaOXA-453	99.87	100.00
1609H19535	blaOXA-489	99.87	100.00
1609H19541	blaOXA-61	100.00	100.00
1609M25584	blaOXA-453	99.48	100.00
1609M25618	blaOXA-193	100.00	95.99
1609S38361	blaOXA-453	99.61	100.00
1609T25061	blaOXA-453	99.74	100.00
1609T25066	blaOXA-61	100.00	100.00
1609W36738	tet(O)	99.64	100.00
1609W36738	tet(O/32/O)	99.44	18.65
1609W36738	blaOXA-453	99.87	100.00
1609W36739	blaOXA-453	99.87	100.00
1609W36741	blaOXA-453	99.87	100.00
1609W36742	blaOXA-453	99.61	100.00
1609W36842	tet(O)	99.64	100.00
1609W36842	blaOXA-453	99.87	100.00
1609W37013	tet(O/32/O)	99.65	45.10
1609W37013	ant(6)-Ia	100.00	100.00
1609W37013	tet(O)	100.00	14.90
1609W37013	blaOXA-453	99.87	100.00
1609W37015	blaOXA-465	99.59	98.39
1610F54206	blaOXA-453	99.87	100.00
1610F55254	blaOXA-453	99.61	100.00
1610F55941	blaOXA-193	100.00	92.76
1610F57326	tet(O)	99.53	100.00
1610F57326	blaOXA-453	99.87	100.00
1610F57337	blaOXA-453	99.87	100.00
1610H19445	tet(O)	99.64	100.00
1610H19445	tet(O/32/O)	100.00	13.44
1610H19445	blaOXA-461	100.00	89.50
1610H19448	blaOXA-453	99.87	100.00
1610H19546	tet(O)	99.74	100.00
1610H20338	blaOXA-453	99.74	100.00
1610H20340	blaOXA-453	99.87	100.00
1610H20346	tet(O)	99.74	100.00
1610H20346	blaOXA-184	100.00	100.00
1610H20349	tet(O)	99.64	99.90
1610H20349	tet(O/32/O)	99.45	18.70
1610H20349	blaOXA-453	99.87	100.00
1610H20390	blaOXA-453	99.87	100.00
1610H20391	blaOXA-61	100.00	100.00
1610H20431	tet(O)	99.64	100.00
1610H20431	blaOXA-453	99.87	100.00
1610H20746	blaOXA-61	100.00	91.99
1610H21127	blaOXA-193	100.00	96.51
1610H21130	tet(O)	99.53	100.00
1610H21130	tet(O/32/O)	99.30	7.45
1610H21130	blaOXA-193	99.71	89.66
1610H21150	blaOXA-453	99.87	100.00
1610H21151	blaOXA-453	99.74	100.00
1610H21152	blaOXA-61	99.86	94.44
1610H21152	blaOXA-453	100.00	11.50
1610H21155	blaOXA-453	99.87	100.00
1610H21308	blaOXA-489	99.87	100.00
1610H21310	tet(O)	99.64	99.90
1610H21310	blaOXA-453	99.87	100.00
1610H22032	blaOXA-453	99.61	100.00
1610H22035	tet(O/32/O)	100.00	4.06
1610H22035	tet(O)	99.64	100.00
1610H22035	blaOXA-453	99.87	100.00
1610H22038	blaOXA-453	99.74	100.00
1610H22040	blaOXA-453	99.87	100.00
1610H22277	tet(O)	99.53	100.00
1610H22277	tet(O/32/O)	100.00	18.75
1610H22277	blaOXA-453	99.87	100.00
1610H22280	tet(O/32/O)	99.85	68.49
1610H22284	blaOXA-453	99.87	100.00
1610M28642	tet(O)	99.64	99.90
1610M28642	tet(O/32/O)	100.00	13.44
1610M28642	blaOXA-453	99.87	100.00
1610M29399	blaOXA-446	95.33	99.87
1610M29400	blaOXA-453	99.87	100.00
1610M29401	blaOXA-453	99.87	100.00
1610T26700	tet(O/32/O)	100.00	5.99
1610T26700	tet(O)	99.64	29.22
1610T26700	tet(O/W/32/O/W/O)	99.33	7.71
1610T26700	aph(3')-III	93.33	100.00
1610T26700	cfr(C)	96.47	7.46
1610T26700	blaOXA-465	99.06	100.00
1610T26700	aph(3')-IIIa	96.88	8.05
1610T26705	blaOXA-453	99.86	90.57
1610T26707	blaOXA-489	99.87	100.00
1610T27840	blaOXA-466	100.00	100.00
1610T27895	tet(O)	99.64	99.90
1610T27895	tet(O/32/O)	98.76	12.60
1610T27895	blaOXA-193	100.00	95.74
1610T27897	blaOXA-193	99.86	90.96
1610T27899	tet(O)	99.64	99.90
1610T27899	tet(O/32/O)	100.00	13.44
1610T27899	blaOXA-453	99.85	88.50
1610T27900	blaOXA-61	100.00	100.00
1610T27903	tet(O)	99.64	99.90
1610T27903	tet(O/32/O)	99.50	20.68
1610T27903	blaOXA-453	99.87	100.00
1610W38674	tet(O)	99.64	99.90
1610W38674	blaOXA-453	99.87	100.00
1611H23151	blaOXA-453	99.87	100.00
1611H24007	tet(O)	99.64	100.00
1611H24007	tet(O/32/O)	100.00	17.50
1611H24007	blaOXA-184	99.87	100.00
1611H24009	blaOXA-453	99.87	100.00
1611H24017	blaOXA-453	99.87	100.00
1611H24572	blaOXA-453	99.87	100.00
1611H25313	blaOXA-453	99.87	100.00
1611H25531	blaOXA-61	100.00	100.00
1611H26189	blaOXA-453	99.87	100.00
1611H26192	blaOXA-453	99.74	100.00
1611H26194	tet(O/32/O)	100.00	23.96
1611H26194	blaOXA-453	99.74	100.00
1611M31032	blaOXA-453	99.87	100.00
1611M34161	blaOXA-453	99.87	100.00
1611S41227	tet(O)	99.58	100.00
1611S41227	tet(O/32/O)	100.00	21.04
1611S41227	blaOXA-453	99.87	100.00
1611S41854	tet(O)	87.44	40.52
1611T30229	blaOXA-453	99.87	100.00
1611T30232	blaOXA-453	99.87	100.00
1611T33395	blaOXA-61	100.00	100.00
1611W41110	blaOXA-61	100.00	100.00
1611W41115	blaOXA-193	100.00	93.54
1611W41122	blaOXA-61	100.00	100.00
1611W41128	tet(O)	99.90	100.00
1611W41128	blaOXA-453	99.87	100.00
1611W41134	tet(O)	99.64	100.00
1611W41134	blaOXA-453	99.87	100.00
1611W41136	blaOXA-453	99.87	100.00
1611W41139	blaOXA-453	99.87	100.00
1611W44158	blaOXA-453	99.74	100.00
1611W44160	tet(O/32/O)	100.00	64.27
1611W44160	blaOXA-453	99.87	100.00
1611W44161	blaOXA-489	99.87	100.00
1612H27584	blaOXA-61	100.00	100.00
1612H27588	blaOXA-453	99.87	100.00
1612H27591	blaOXA-184	100.00	100.00
1612H27594	blaOXA-453	99.87	100.00
1612H27799	blaOXA-61	100.00	100.00
1612H28303	tet(O)	99.74	100.00
1612H28779	tet(O)	99.90	100.00
1612H28779	tet(O/32/O)	99.74	20.26
1612H28779	blaOXA-453	99.87	100.00
1612M35375	blaOXA-453	99.87	100.00
1612T34331	tet(O)	99.84	100.00
1612T34331	tet(O/32/O)	99.74	20.26
1612T34331	blaOXA-452	100.00	100.00
1612W46958	blaOXA-453	99.74	100.00
1612W46960	blaOXA-61	100.00	100.00
1701H29403	tet(O)	99.90	100.00
1701H29403	blaOXA-453	99.87	100.00
1701H29426	tet(O)	99.64	99.90
1701H29426	tet(O/32/O)	99.40	17.19
1701H29426	blaOXA-453	99.87	100.00
1701H30022	blaOXA-465	99.33	99.33
1701H31730	tet(O)	99.64	99.90
1701H31730	tet(O/32/O)	99.44	18.65
1701H31730	blaOXA-453	99.87	100.00
1701H31734	tet(O)	99.64	100.00
1701H31734	tet(O/32/O)	100.00	21.25
1701H31734	blaOXA-453	99.87	100.00
1701M37100	tet(O)	99.79	100.00
1701M37100	blaOXA-184	100.00	100.00
1701M39023	tet(O)	99.74	100.00
1701M39023	blaOXA-453	99.87	100.00
1701M39775	blaOXA-61	100.00	100.00
1701M39797	blaOXA-453	99.87	100.00
1701S43242	blaOXA-453	99.87	100.00
1701S43246	blaOXA-453	99.87	100.00
1701S43247	blaOXA-453	99.87	100.00
1701S43806	blaOXA-184	100.00	100.00
1701S43807	tet(O/32/O)	99.95	100.00
1701S43807	blaOXA-465	99.87	100.00
1701S43809	blaOXA-449	100.00	100.00
1701T37240	tet(O/32/O)	100.00	74.64
1701T37240	blaOXA-453	99.87	100.00
1701T38833	aph(2'')-If	100.00	100.00
1701T38833	tet(O)	99.58	100.00
1701T38833	tet(O/32/O)	100.00	18.96
1701T38833	aph(3')-III	100.00	100.00
1701T38833	blaOXA-453	99.87	100.00
1701T39089	tet(O)	99.32	100.00
1701T39089	blaOXA-453	99.87	100.00
1701T39093	blaOXA-453	99.87	100.00
1701T40348	tet(O)	99.90	100.00
1701T40348	tet(O/32/O)	99.72	18.75
1701T40348	blaOXA-453	99.87	100.00
1701W47798	blaOXA-453	99.74	100.00
1702F6765	blaOXA-184	100.00	100.00
1702F6767	tet(O)	99.64	100.00
1702F6767	tet(O/32/O)	100.00	21.04
1702F6767	blaOXA-453	99.87	100.00
1702F7756	tet(O/32/O)	99.25	34.90
1702F7756	ant(6)-Ia	100.00	100.00
1702F7756	tet(O)	100.00	9.17
1702H33339	blaOXA-453	99.87	100.00
1702H33342	blaOXA-453	99.87	100.00
1702H33927	blaOXA-453	99.87	100.00
1702H33931	blaOXA-453	99.21	32.43
1702H33933	blaOXA-61	100.00	100.00
1702H34647	blaOXA-453	99.74	100.00
1702H35662	tet(O)	99.64	100.00
1702H35662	tet(O/32/O)	100.00	16.61
1702H35662	blaOXA-453	99.87	100.00
1702M41743	tet(O/32/O)	99.88	42.86
1702M41743	blaOXA-453	99.74	100.00
1702M41750	tet(O)	99.74	100.00
1702M41750	blaOXA-453	99.87	100.00
1702S44569	blaOXA-453	99.87	100.00
1702S44570	tet(O)	99.74	100.00
1702S44570	blaOXA-453	99.87	100.00
1702S45379	tet(O)	99.32	100.00
1702S45379	blaOXA-453	99.61	100.00
1702T40345	tet(O)	99.64	99.90
1702T40345	blaOXA-453	99.87	100.00
1702T40397	blaOXA-61	100.00	100.00
1702T40399	tet(O)	99.64	100.00
1702T40399	blaOXA-453	99.87	100.00
1702T40529	blaOXA-453	99.87	100.00
1702T41561	tet(O)	99.53	100.00
1702T41561	blaOXA-453	99.87	100.00
1702T41992	tet(O)	99.64	100.00
1702T41992	blaOXA-453	99.87	100.00
1702W51418	blaOXA-453	99.74	100.00
1702W51507	blaOXA-453	99.87	100.00
1702W53932	blaOXA-453	99.74	100.00
1702W53943	tet(O)	99.32	100.00
1702W53943	tet(O/32/O)	99.40	17.40
1702W53943	blaOXA-184	100.00	100.00
1702W53948	tet(O)	99.64	100.00
1702W53948	tet(O/32/O)	100.00	18.44
1702W53948	blaOXA-452	99.74	100.00
1703F10211	blaOXA-448	80.33	74.56
1703F10211	blaOXA-447	80.26	71.71
1703F11817	tet(O)	99.48	100.00
1703F11817	tet(O/W/32/O/W/O)	100.00	6.20
1703H35619	blaOXA-453	99.61	100.00
1703H36936	ant(6)-Ia	100.00	54.35
1703H36936	tet(O)	99.48	100.00
1703H36936	aph(3')-III	100.00	100.00
1703H36936	blaOXA-452	99.61	100.00
1703H36936	cfr(C)	100.00	7.46
1703H38369	blaOXA-489	99.74	100.00
1703H38377	blaOXA-489	99.87	100.00
1703M43347	tet(O)	99.90	100.00
1703M43347	tet(O/32/O)	99.70	17.55
1703M43347	blaOXA-184	100.00	100.00
1703M43698	tet(O)	99.79	100.00
1703M43698	blaOXA-453	99.74	100.00
1703M43715	blaOXA-466	100.00	100.00
1703M43731	blaOXA-453	99.87	100.00
1703T44628	tet(O)	99.79	100.00
1703T45298	tet(O)	99.64	100.00
1703T45298	blaOXA-453	99.87	100.00
1703W54458	blaOXA-453	99.48	100.00
1703W54567	tet(O)	99.90	100.00
1703W56598	blaOXA-453	99.87	100.00
1703W56603	blaOXA-453	99.87	100.00
1704F13096	blaOXA-489	99.87	100.00
1704F13098	tet(O)	99.84	100.00
1704F13098	blaOXA-489	99.87	100.00
1704F13197	blaOXA-489	99.87	100.00
1704F13796	ant(6)-Ia	100.00	100.00
1704F13796	tet(O)	100.00	10.36
1704F13796	tet(O/32/O)	99.91	60.52
1704F13796	blaOXA-453	99.61	100.00
1704M45668	blaOXA-453	99.87	100.00
1704M46461	tet(O)	99.90	100.00
1704M46461	blaOXA-489	99.87	100.00
1704M46474	tet(O/32/O)	100.00	100.00
1704M46474	tet(O)	100.00	22.50
1704M46474	blaOXA-489	99.87	100.00
1704S46946	blaOXA-489	99.74	100.00
1704W57338	blaOXA-489	99.87	100.00
1705F16012	tet(O)	99.64	100.00
1705F16012	blaOXA-489	99.87	100.00
1705M50719	blaOXA-489	99.87	100.00
1706T56198	blaOXA-489	99.87	100.00
1706T56200	blaOXA-489	99.87	100.00
1706T56202	blaOXA-489	99.87	100.00
1706T56204	blaOXA-489	99.87	100.00
1706T56734	blaOXA-489	99.87	100.00
1706T56736	blaOXA-489	99.87	100.00
1706W65620	blaOXA-489	99.87	100.00
1706W65621	blaOXA-489	99.87	100.00
1706W65622	blaOXA-489	99.87	100.00
1706W65624	blaOXA-489	99.87	100.00
1706W65625	blaOXA-489	99.87	100.00
1706W65631	blaOXA-489	99.87	100.00
1706W65634	blaOXA-489	99.87	100.00
1706W65636	blaOXA-489	99.87	100.00
1706W65638	blaOXA-452	99.87	100.00
1707F20141	blaOXA-489	99.87	100.00
1708H49874_1	blaOXA-193	99.87	100.00
1710W77147	ant(6)-Ia	100.00	100.00
1710W77147	aph(3')-III	100.00	100.00
1710W77147	blaOXA-193	99.87	100.00
1710W77147	tet(O)	99.90	100.00
1711W79679	tet(O)	99.74	100.00
1711W79679	blaOXA-489	99.87	100.00
SampleID	Genes	Identity	Coverage

## Sheet: ARIBA
Isolate	Gene	Identity	Coverage
1401R17682	blaOXA-61	99.87	100.0
1401R17682	tet(O)	99.79	100.0
1401R17755	blaOXA-460	99.87	100.0
1401R17755	tet(O)	99.32	100.0
1402R17889	blaOXA-61	99.87	100.0
1402R17889	tet(O/W)	91.78	19.32
1402R17889	tet(O)	99.9	100.0
1403R17897	blaOXA-61	99.87	100.0
1407R18312	blaOXA-61	99.87	100.0
1407R18312	tet(O/32/O)	96.82	55.62
1407R18312	tet(O/W)	98.87	14.08
1407R18312	tet(W/32/O)	95.4	55.47
1407R18425	ant(6)-Ia	100.0	100.0
1407R18425	blaOXA-460	100.0	100.0
1407R18425	tet(32)	92.58	22.45
1407R18425	tet(O/32/O)	96.82	55.62
1407R18425	tet(W/32/O)	95.4	55.47
1407R18426	blaOXA-61	99.87	100.0
1408R18441	blaOXA-184	100.0	100.0
1408R18441	blaOXA-448	93.4	95.31
1408R18441	tet(O)	99.64	100.0
1408R18633	blaOXA-61	99.87	100.0
1409R18625	aph(2'')-If	100.0	100.0
1409R18625	aph(3')-III	100.0	100.0
1409R18625	blaOXA-61	99.87	100.0
1409R18625	cat	100.0	100.0
1409R18625	cfr(C)	100.0	7.46
1409R18625	tet(O)	99.9	100.0
1411R18917	blaOXA-61	99.87	100.0
1412R19077	blaOXA-461	99.59	63.39
1412R19077	blaOXA-466	100.0	36.28
1412R19077	tet(O/32/O)	96.82	55.62
1412R19077	tet(W/32/O)	95.4	55.47
1501R19208	ant(6)-Ia	100.0	54.35
1501R19208	aph(3')-III	100.0	100.0
1501R19208	blaOXA-184	100.0	100.0
1501R19208	cfr(C)	100.0	7.46
1501R19208	tet(O/W)	90.13	20.91
1501R19208	tet(O)	99.9	100.0
1502R19239	blaOXA-61	99.87	100.0
1502R19239	tet(O)	99.79	100.0
1503S12002	blaOXA-61	99.87	100.0
1503S12005_1	blaOXA-61	99.87	100.0
1503S12005_1	tet(O)	99.69	100.0
1508M47066	blaOXA-61	99.87	100.0
1508M47074	blaOXA-61	99.87	100.0
1508S20248	blaOXA-61	99.87	100.0
1508S20249	blaOXA-61	99.74	100.0
1509F21205	blaOXA-61	99.74	100.0
1509H38610	blaOXA-61	99.87	100.0
1509H38610	tet(O/W)	90.13	20.91
1509H38610	tet(O)	99.32	100.0
1509H38613	blaOXA-61	99.87	100.0
1509T40429	blaOXA-61	99.87	100.0
1509T40429	tet(O/W)	99.23	13.76
1509T40429	tet(O)	99.9	100.0
1509T40436	blaOXA-461	100.0	100.0
1509T40458	blaOXA-61	99.87	100.0
1510F17513	blaOXA-61	99.74	100.0
1510F17516	blaOXA-61	99.87	100.0
1510F20456	blaOXA-461	100.0	100.0
1510F20469	blaOXA-461	100.0	100.0
1510F20470	blaOXA-61	99.87	100.0
1510H43384	blaOXA-61	100.0	100.0
1510M53675	blaOXA-61	100.0	100.0
1510T45096	blaOXA-61	99.87	100.0
1510T45096	tet(O/W)	92.73	18.21
1510T45096	tet(O)	99.74	100.0
1510T47924	blaOXA-61	99.87	100.0
1510T47927	blaOXA-61	99.87	100.0
1510T48727	blaOXA-61	99.87	100.0
1510W57468	blaOXA-61	99.87	100.0
1510W60005	blaOXA-61	99.87	100.0
1510W60011	blaOXA-461	99.87	100.0
1510W60011	tet(O/W)	91.92	19.0
1510W60011	tet(O)	99.32	100.0
1510W60017	blaOXA-461	100.0	100.0
1510W60027	blaOXA-61	99.87	100.0
1510W60040	blaOXA-461	100.0	100.0
1511F21219	blaOXA-61	99.87	100.0
1511F21225	blaOXA-460	99.87	100.0
1511F21225	tet(O/W)	93.07	17.58
1511F21225	tet(O)	99.32	100.0
1511F21976	blaOXA-61	99.61	100.0
1511F21978	blaOXA-61	99.87	100.0
1511F21980	tet(O/W)	91.92	19.0
1511F21980	tet(O)	99.79	100.0
1511F23301	blaOXA-61	99.87	100.0
1511F23407	blaOXA-61	99.87	100.0
1511F23407	tet(O/W)	91.78	19.32
1511F23407	tet(O)	99.64	100.0
1511F23410	blaOXA-61	99.74	100.0
1511F23414	blaOXA-461	99.87	100.0
1511H43390_1	blaOXA-61	99.61	100.0
1511H43393	blaOXA-61	99.87	100.0
1511H44385	blaOXA-61	100.0	100.0
1511H46067	blaOXA-61	99.87	100.0
1511H47072	blaOXA-61	99.74	100.0
1511M55238	blaOXA-61	99.87	100.0
1511M57486	blaOXA-61	99.61	100.0
1511S24264	blaOXA-61	100.0	100.0
1511S24873	blaOXA-61	99.87	100.0
1511T48725	blaOXA-461	100.0	100.0
1511T50330	blaOXA-61	100.0	100.0
1511T50393	blaOXA-465	99.33	100.0
1511T50399	blaOXA-61	99.87	100.0
1511T50399	tet(O)	99.84	100.0
1511T52117	blaOXA-61	99.87	100.0
1511W1055	blaOXA-61	100.0	100.0
1511W2602	blaOXA-61	100.0	100.0
1512F25664	blaOXA-61	99.87	100.0
1512F25664	tet(O/W)	100.0	7.73
1512F25664	tet(O)	99.53	100.0
1512F25665	blaOXA-61	99.87	100.0
1512H47053	blaOXA-61	99.87	100.0
1512H47064	blaOXA-61	99.74	100.0
1512H47069_1	blaOXA-61	99.61	99.35
1512H48007	blaOXA-448	95.99	100.0
1512H48018	blaOXA-61	99.74	100.0
1512M58296	blaOXA-61	99.87	100.0
1512M58557	blaOXA-61	99.87	100.0
1512M58558	blaOXA-61	99.87	100.0
1512M58558	tet(O)	99.64	100.0
1512M58560	tet(O/32/O)	96.82	76.25
1512M58560	tet(O/W)	100.0	11.22
1512M58560	tet(W/32/O)	95.4	55.47
1512S24863	blaOXA-61	99.87	100.0
1512T52030	blaOXA-61	99.87	100.0
1512W5593	blaOXA-61	99.74	100.0
1512W5725	blaOXA-61	99.87	100.0
1512W5725	tet(O)	99.53	100.0
1512W5726	blaOXA-61	99.87	100.0
1512W5726	tet(O)	99.53	100.0
1601F26742	blaOXA-61	99.87	100.0
1601F28354	blaOXA-61	99.74	100.0
1601F29340	blaOXA-61	99.87	100.0
1601F29341	blaOXA-61	100.0	100.0
1601H50030	blaOXA-61	99.87	100.0
1601H50035	blaOXA-61	99.87	100.0
1601H52351	blaOXA-61	99.87	100.0
1601M1639	blaOXA-61	99.87	100.0
1601M2725	blaOXA-61	99.87	100.0
1601M822	blaOXA-61	99.87	100.0
1601S26315	ant(6)-Ia	100.0	100.0
1601S26315	blaOXA-61	99.87	100.0
1601S26315	tet(32)	95.21	19.58
1601S26315	tet(O/32/O)	96.82	55.62
1601S26315	tet(O/W)	100.0	11.38
1601S26315	tet(W/32/O)	98.88	9.27
1601T55010	blaOXA-61	99.87	100.0
1601T55837	blaOXA-61	99.87	100.0
1601T55839	blaOXA-61	99.87	100.0
1601T55839	tet(32)	93.06	21.77
1601T55839	tet(O/W)	100.0	12.33
1601T55839	tet(O)	99.53	100.0
1601T55839	tet(W/32/O)	95.4	55.47
1601W9919	blaOXA-61	99.74	100.0
1601W9919	tet(O/W)	91.78	19.32
1601W9919	tet(O)	99.32	100.0
1601W9925	blaOXA-61	99.74	100.0
1601W9925	tet(O/W)	97.48	14.72
1601W9925	tet(O)	99.32	100.0
1602H53152	blaOXA-61	99.87	100.0
1602M6982	blaOXA-61	99.87	100.0
1602S27596	blaOXA-61	99.87	100.0
1602S27596	tet(O/W)	92.73	18.21
1602S27596	tet(O)	99.64	100.0
1603H291	blaOXA-61	99.74	100.0
1603H58491	blaOXA-61	99.87	100.0
1603M7791	tet(32)	95.21	19.58
1603M7791	tet(O/32/O)	96.82	55.62
1603M7791	tet(O/W)	91.92	19.0
1603M7791	tet(W/32/O)	95.4	55.47
1603T1935	blaOXA-61	99.87	100.0
1603T4313	blaOXA-461	99.87	100.0
1603T4313	tet(O/32/O)	96.82	55.62
1603T4313	tet(O/W)	91.78	19.32
1603T4313	tet(W/32/O)	95.4	55.47
1603W14822	blaOXA-61	99.87	100.0
1603W14829	blaOXA-461	100.0	100.0
1603W14829	tet(O)	99.64	100.0
1603W14955	blaOXA-61	99.87	100.0
1603W16405	blaOXA-61	99.87	100.0
1604F37514	blaOXA-61	99.87	100.0
1604F39060	blaOXA-61	99.87	100.0
1604F39060	tet(32)	92.58	22.45
1604F39060	tet(O/32/O)	96.82	76.25
1604F39060	tet(W/32/O)	95.4	55.47
1604F39070	blaOXA-61	99.87	100.0
1604H1237	blaOXA-61	99.87	100.0
1604W19812	blaOXA-61	99.87	100.0
1604W19815	blaOXA-61	99.74	100.0
1604W19816	blaOXA-61	99.87	100.0
1605H2966	blaOXA-61	99.87	100.0
1605H3690	blaOXA-61	99.87	100.0
1605H6108	blaOXA-184	100.0	100.0
1605H6108	blaOXA-448	93.26	95.31
1605S32609	blaOXA-448	92.84	95.31
1605S32609	blaOXA-465	99.33	100.0
1605T10431	tet(O)	99.69	100.0
1605T10634	blaOXA-61	99.87	100.0
1605T10635	blaOXA-461	100.0	100.0
1605T10635	tet(O/W)	91.51	19.32
1605T10635	tet(O)	99.9	100.0
1605T11535	blaOXA-61	99.87	100.0
1605T11535	tet(O/W)	91.64	19.0
1605T11535	tet(O)	99.84	100.0
1605W21423	blaOXA-461	100.0	100.0
1605W21423	tet(O/W)	92.73	18.21
1605W21423	tet(O)	99.64	100.0
1605W21486	blaOXA-61	99.87	100.0
1605W24727	blaOXA-61	99.61	100.0
1606H6784	blaOXA-61	100.0	100.0
1606H6785	blaOXA-61	100.0	100.0
1606H7539	blaOXA-61	99.87	100.0
1606H7614	blaOXA-61	99.87	100.0
1606H7614	tet(32)	92.58	22.45
1606H7614	tet(O/32/O)	94.29	17.34
1606H7614	tet(O/W)	98.87	14.08
1606H7614	tet(W/32/O)	95.4	55.47
1606H7616	blaOXA-61	99.87	100.0
1606H7620	blaOXA-61	99.87	100.0
1606H8429	blaOXA-61	99.87	100.0
1606H9145	blaOXA-447	98.84	100.0
1606H9150	blaOXA-449	100.0	100.0
1606H9222	blaOXA-61	99.87	100.0
1606H9224	blaOXA-447	98.71	100.0
1606H9227	blaOXA-61	99.87	100.0
1606T13898_1	blaOXA-61	99.87	100.0
1606T15484	tet(O/W)	98.87	14.08
1606T15484	tet(O)	99.74	100.0
1606T15485	blaOXA-61	99.87	100.0
1606T15492	blaOXA-61	99.87	100.0
1606T15494	blaOXA-61	100.0	100.0
1607H10343	blaOXA-61	99.61	100.0
1607H10348	blaOXA-61	99.87	100.0
1607H10349	blaOXA-449	100.0	100.0
1607H10352	blaOXA-461	100.0	100.0
1607H10354	blaOXA-61	99.87	100.0
1607H10355	blaOXA-61	99.74	100.0
1607H10356	blaOXA-61	99.87	100.0
1607H10363	blaOXA-61	100.0	100.0
1607H10467	blaOXA-61	99.87	100.0
1607H10474	blaOXA-61	99.87	100.0
1607H10474	tet(O/W)	91.92	19.0
1607H10474	tet(O)	99.53	100.0
1607H10475	blaOXA-61	99.87	100.0
1607H11041	blaOXA-461	100.0	100.0
1607H11044	blaOXA-461	100.0	100.0
1607H11045	blaOXA-461	100.0	100.0
1607H11048	blaOXA-461	100.0	100.0
1607H11050	blaOXA-61	99.87	100.0
1607H11065	blaOXA-461	100.0	100.0
1607H11066	blaOXA-61	99.87	100.0
1607H11067	blaOXA-461	100.0	100.0
1607H11070	blaOXA-61	99.87	100.0
1607H11071	blaOXA-61	99.87	100.0
1607H11079	blaOXA-61	99.87	100.0
1607H11081	blaOXA-184	100.0	100.0
1607H11081	tet(O/W)	91.92	19.0
1607H11081	tet(O)	99.32	100.0
1607H11101	blaOXA-461	100.0	100.0
1607H11104	blaOXA-61	99.87	100.0
1607H12846	blaOXA-61	99.87	100.0
1607H12846	tet(O)	99.64	100.0
1607H9146	blaOXA-61	99.87	100.0
1607H9643	blaOXA-61	99.87	100.0
1607H9654	blaOXA-61	99.87	100.0
1607H9655	blaOXA-61	99.87	100.0
1607H9659	blaOXA-61	99.87	100.0
1607H9660	blaOXA-61	99.87	100.0
1607H9661	blaOXA-61	99.74	100.0
1607H9665	blaOXA-61	99.74	100.0
1607W28335	blaOXA-61	99.87	100.0
1607W28335	tet(O)	99.64	100.0
1607W28872	blaOXA-61	99.87	100.0
1607W28872	tet(O/W)	98.87	14.08
1607W28872	tet(O)	99.64	100.0
1607W29446	blaOXA-61	99.87	100.0
1608F49121	blaOXA-61	100.0	100.0
1608F49366	blaOXA-61	99.87	100.0
1608F49367	blaOXA-61	100.0	100.0
1608F49368	blaOXA-461	100.0	100.0
1608F49371	blaOXA-61	99.87	100.0
1608F49371	tet(32)	92.58	22.45
1608F49371	tet(O/32/O)	96.82	55.62
1608F49371	tet(O/W)	91.78	19.32
1608F49371	tet(W/32/O)	95.4	55.47
1608F50069	blaOXA-61	99.87	100.0
1608F50074	blaOXA-61	99.22	100.0
1608F50077_1	blaOXA-61	99.48	100.0
1608F50077_1	tet(O)	99.32	100.0
1608F51267	blaOXA-61	99.87	100.0
1608F51272	blaOXA-61	99.87	100.0
1608F51272	tet(O/W)	98.87	14.08
1608F51272	tet(O)	99.95	100.0
1608H12844	blaOXA-461	99.61	100.0
1608H12849	blaOXA-61	99.87	100.0
1608H12852	blaOXA-61	100.0	100.0
1608H13533	blaOXA-193	100.0	100.0
1608H13542_1	blaOXA-61	99.87	100.0
1608H13543	blaOXA-61	99.87	100.0
1608H13545	blaOXA-61	99.87	100.0
1608H13548_1	blaOXA-61	99.87	100.0
1608H13548_1	tet(O)	99.9	100.0
1608H13552	blaOXA-61	99.22	100.0
1608H14389	blaOXA-61	99.74	100.0
1608H14395	blaOXA-61	99.87	100.0
1608H14400	blaOXA-61	99.74	100.0
1608H14600	blaOXA-61	99.87	100.0
1608H14601	blaOXA-61	99.74	100.0
1608H14603	blaOXA-61	99.74	100.0
1608M22122	blaOXA-184	99.87	100.0
1608M22122	blaOXA-448	93.54	95.31
1608M23731	blaOXA-61	99.87	100.0
1608M23732	blaOXA-61	99.87	100.0
1608M23736	blaOXA-61	99.87	100.0
1608S36557	blaOXA-447	99.87	100.0
1608S37545	blaOXA-61	99.87	100.0
1608S37546	blaOXA-61	99.87	100.0
1608S37547	blaOXA-61	99.87	100.0
1608S37548	blaOXA-61	99.87	100.0
1608T19872	blaOXA-61	99.87	100.0
1608T20893	blaOXA-461	99.74	100.0
1608T20903	blaOXA-61	99.87	100.0
1608T20922	blaOXA-461	100.0	100.0
1608T20937	blaOXA-61	99.87	100.0
1608T20937	tet(O/W)	92.88	17.84
1608T20937	tet(O)	99.9	100.0
1608T22240	blaOXA-449	100.0	100.0
1608T22241	blaOXA-61	99.74	100.0
1608T22493	blaOXA-447	100.0	100.0
1608W30873	blaOXA-461	100.0	100.0
1608W31436	blaOXA-61	99.87	100.0
1608W31518	blaOXA-61	99.87	100.0
1608W31658	blaOXA-61	99.87	100.0
1609F51830	blaOXA-61	99.87	100.0
1609F51830	tet(O)	99.64	100.0
1609F52078	blaOXA-61	99.87	100.0
1609F52078	tet(32)	92.58	22.45
1609F52078	tet(O/32/O)	91.97	20.1
1609F52078	tet(O/W)	91.92	19.0
1609F52078	tet(W/32/O)	95.4	55.47
1609F52081	blaOXA-61	99.74	100.0
1609F52771	blaOXA-61	99.74	100.0
1609F52776	blaOXA-193	100.0	96.25
1609F52785	blaOXA-61	99.87	100.0
1609F52785	tet(O/W)	93.02	18.21
1609F52785	tet(O)	99.64	100.0
1609F52790	blaOXA-461	100.0	100.0
1609F52811	blaOXA-461	100.0	100.0
1609F52815	blaOXA-460	99.87	100.0
1609F52815	tet(O/W)	92.73	18.21
1609F52815	tet(O)	99.32	100.0
1609F52819	blaOXA-184	100.0	100.0
1609F53325	blaOXA-465	99.46	99.46
1609F53331	blaOXA-61	100.0	100.0
1609F53334	blaOXA-452	99.87	100.0
1609F53337	blaOXA-61	99.87	100.0
1609F53339	blaOXA-61	99.87	100.0
1609F53353	blaOXA-61	99.87	100.0
1609F53353	tet(O/32/O)	96.82	55.62
1609F53353	tet(O/W)	91.78	19.32
1609F53353	tet(W/32/O)	95.4	55.47
1609F53359	blaOXA-61	99.87	100.0
1609F53359	tet(O/32/O)	96.82	55.62
1609F53359	tet(O/W)	98.87	14.08
1609F53359	tet(W/32/O)	95.4	55.47
1609F53363	blaOXA-61	100.0	100.0
1609F53399	blaOXA-61	100.0	100.0
1609F53401	blaOXA-61	99.87	100.0
1609F53402	blaOXA-61	100.0	100.0
1609F53403	blaOXA-61	99.87	100.0
1609F55181	blaOXA-61	100.0	100.0
1609F55182	blaOXA-461	99.85	89.9
1609H15217	blaOXA-61	99.87	100.0
1609H16051	blaOXA-61	99.87	100.0
1609H16057	blaOXA-61	99.87	100.0
1609H16064	blaOXA-61	99.87	100.0
1609H16066	blaOXA-61	99.87	100.0
1609H16155	blaOXA-61	99.61	100.0
1609H16171	blaOXA-61	99.74	100.0
1609H16173	blaOXA-461	99.61	66.93
1609H16175	blaOXA-61	99.87	100.0
1609H16175	tet(O/W)	100.0	8.31
1609H16175	tet(O)	99.84	100.0
1609H16179	blaOXA-461	99.82	71.65
1609H16257	blaOXA-61	100.0	100.0
1609H16405	blaOXA-184	100.0	98.66
1609H16406	blaOXA-184	100.0	100.0
1609H16406	blaOXA-448	93.4	95.31
1609H16408	blaOXA-61	99.74	100.0
1609H16409	blaOXA-461	99.74	100.0
1609H16410	blaOXA-61	99.87	100.0
1609H16954	blaOXA-461	100.0	100.0
1609H16954	tet(O/W)	92.73	18.21
1609H16954	tet(O)	99.64	100.0
1609H16958	blaOXA-61	99.74	100.0
1609H16961	blaOXA-61	99.87	100.0
1609H16964	blaOXA-461	100.0	100.0
1609H16968	blaOXA-61	99.87	100.0
1609H16968	tet(O/W)	100.0	8.36
1609H16968	tet(O)	99.79	100.0
1609H16969	blaOXA-61	99.74	100.0
1609H16969	tet(32)	93.01	21.61
1609H16969	tet(O/32/O)	96.82	55.62
1609H16969	tet(O/W)	93.02	18.21
1609H16969	tet(W/32/O)	95.4	55.47
1609H16989	blaOXA-184	100.0	100.0
1609H16991	blaOXA-61	99.87	100.0
1609H16991	tet(O/W)	92.2	19.0
1609H16991	tet(O)	99.64	100.0
1609H16994	blaOXA-61	99.74	100.0
1609H17964	blaOXA-61	100.0	100.0
1609H17989	blaOXA-61	100.0	100.0
1609H18537	blaOXA-461	100.0	100.0
1609H18541	blaOXA-61	99.87	100.0
1609H18542	blaOXA-61	99.87	100.0
1609H18544	blaOXA-61	99.87	100.0
1609H18549	blaOXA-61	99.87	100.0
1609H18551	blaOXA-61	99.87	100.0
1609H18603	blaOXA-61	100.0	100.0
1609H18604	blaOXA-61	99.87	100.0
1609H18607	blaOXA-61	99.87	100.0
1609H19535	blaOXA-61	99.87	100.0
1609H19541	blaOXA-61	100.0	100.0
1609M25584	blaOXA-461	99.74	100.0
1609M25618	blaOXA-193	100.0	95.99
1609S38361	blaOXA-461	99.74	100.0
1609T25061	blaOXA-61	99.74	100.0
1609T25066	blaOXA-61	100.0	100.0
1609W36738	blaOXA-61	99.87	100.0
1609W36738	tet(O/W)	92.18	18.95
1609W36738	tet(O)	99.64	100.0
1609W36739	blaOXA-61	99.87	100.0
1609W36741	blaOXA-61	99.87	100.0
1609W36742	blaOXA-461	100.0	100.0
1609W36842	blaOXA-61	99.87	100.0
1609W36842	tet(O)	99.64	100.0
1609W37013	ant(6)-Ia	100.0	100.0
1609W37013	blaOXA-61	99.87	100.0
1609W37013	tet(32)	92.58	22.45
1609W37013	tet(O/32/O)	96.82	76.25
1609W37013	tet(O/W)	98.87	14.08
1609W37013	tet(W/32/O)	95.4	55.47
1609W37015	blaOXA-448	93.12	95.31
1609W37015	blaOXA-465	99.6	100.0
1610F54206	blaOXA-61	99.87	100.0
1610F55254	blaOXA-461	99.74	100.0
1610F55941	blaOXA-193	100.0	92.76
1610F57326	blaOXA-61	99.87	100.0
1610F57326	tet(O)	99.53	100.0
1610F57337	blaOXA-61	99.87	100.0
1610H19445	blaOXA-461	100.0	89.5
1610H19445	tet(O/W)	99.22	13.66
1610H19445	tet(O)	99.64	100.0
1610H19448	blaOXA-61	99.87	100.0
1610H19546	tet(O)	99.74	100.0
1610H20338	blaOXA-61	99.74	100.0
1610H20340	blaOXA-61	99.87	100.0
1610H20346	blaOXA-184	100.0	100.0
1610H20346	tet(O)	99.74	100.0
1610H20349	blaOXA-61	99.87	100.0
1610H20349	tet(O/W)	92.2	19.0
1610H20349	tet(O)	99.64	100.0
1610H20390	blaOXA-61	99.87	100.0
1610H20391	blaOXA-61	100.0	100.0
1610H20431	blaOXA-61	99.87	100.0
1610H20431	tet(O)	99.64	100.0
1610H20746	blaOXA-61	100.0	91.99
1610H21127	blaOXA-193	100.0	96.51
1610H21130	blaOXA-193	99.71	89.66
1610H21130	tet(O/W)	99.23	13.76
1610H21130	tet(O)	99.53	100.0
1610H21150	blaOXA-61	99.87	100.0
1610H21151	blaOXA-61	99.74	100.0
1610H21152	blaOXA-461	99.59	95.93
1610H21155	blaOXA-61	99.87	100.0
1610H21308	blaOXA-61	99.87	100.0
1610H21310	blaOXA-61	99.87	100.0
1610H21310	tet(O)	99.64	100.0
1610H22032	blaOXA-61	99.61	100.0
1610H22035	blaOXA-61	99.87	100.0
1610H22035	tet(O)	99.64	100.0
1610H22038	blaOXA-61	99.74	100.0
1610H22040	blaOXA-61	99.87	100.0
1610H22277	blaOXA-61	99.87	100.0
1610H22277	tet(O/W)	91.92	19.0
1610H22277	tet(O)	99.53	100.0
1610H22280	tet(O/32/O)	96.82	55.62
1610H22280	tet(O/W)	92.69	18.1
1610H22280	tet(W/32/O)	95.4	55.47
1610H22284	blaOXA-61	99.87	100.0
1610M28642	blaOXA-61	99.87	100.0
1610M28642	tet(O/W)	99.22	13.66
1610M28642	tet(O)	99.64	100.0
1610M29399	blaOXA-446	95.33	99.87
1610M29400	blaOXA-61	99.87	100.0
1610M29401	blaOXA-61	99.87	100.0
1610T26700	aph(3')-III	93.33	100.0
1610T26700	blaOXA-448	93.54	95.31
1610T26700	blaOXA-465	99.2	100.0
1610T26700	cfr(C)	96.47	7.46
1610T26700	tet(32)	100.0	5.99
1610T26700	tet(O/32/O)	96.82	55.62
1610T26700	tet(O/W)	99.33	7.89
1610T26700	tet(W/32/O)	95.4	55.47
1610T26705	blaOXA-461	99.86	91.99
1610T26707	blaOXA-61	99.87	100.0
1610T27840	blaOXA-466	100.0	100.0
1610T27895	blaOXA-193	100.0	95.74
1610T27895	tet(O/W)	99.16	12.6
1610T27895	tet(O)	99.64	100.0
1610T27897	blaOXA-193	99.86	90.96
1610T27899	blaOXA-461	99.85	89.9
1610T27899	tet(O/W)	99.22	13.66
1610T27899	tet(O)	99.64	100.0
1610T27900	blaOXA-61	100.0	100.0
1610T27903	blaOXA-61	99.87	100.0
1610T27903	tet(O/W)	90.38	20.91
1610T27903	tet(O)	99.64	100.0
1610W38674	blaOXA-61	99.87	100.0
1610W38674	tet(O)	99.64	100.0
1611H23151	blaOXA-61	99.87	100.0
1611H24007	blaOXA-184	99.87	100.0
1611H24007	tet(O/W)	92.86	17.79
1611H24007	tet(O)	99.64	100.0
1611H24009	blaOXA-61	99.87	100.0
1611H24017	blaOXA-61	99.87	100.0
1611H24572	blaOXA-61	99.87	100.0
1611H25313	blaOXA-61	99.87	100.0
1611H25531	blaOXA-61	100.0	100.0
1611H26189	blaOXA-61	99.87	100.0
1611H26192	blaOXA-61	99.74	100.0
1611H26194	blaOXA-61	99.74	100.0
1611H26194	tet(32)	95.21	19.58
1611H26194	tet(O/32/O)	96.82	55.62
1611M31032	blaOXA-61	99.87	100.0
1611M34161	blaOXA-61	99.87	100.0
1611S41227	blaOXA-61	99.87	100.0
1611S41227	tet(O/W)	90.13	20.91
1611S41227	tet(O)	99.58	100.0
1611S41854	tet(M)	90.42	35.73
1611S41854	tet(O)	94.9	100.0
1611T30229	blaOXA-61	99.87	100.0
1611T30232	blaOXA-61	99.87	100.0
1611T33395	blaOXA-61	100.0	100.0
1611W41110	blaOXA-61	100.0	100.0
1611W41115	blaOXA-193	100.0	93.54
1611W41122	blaOXA-61	100.0	100.0
1611W41128	blaOXA-61	99.87	100.0
1611W41128	tet(O)	99.9	100.0
1611W41134	blaOXA-61	99.87	100.0
1611W41134	tet(O)	99.64	100.0
1611W41136	blaOXA-61	99.87	100.0
1611W41139	blaOXA-61	99.87	100.0
1611W44158	blaOXA-61	99.74	100.0
1611W44160	blaOXA-61	99.87	100.0
1611W44160	tet(O/32/O)	96.82	55.62
1611W44160	tet(W/32/O)	95.4	55.47
1611W44161	blaOXA-61	99.87	100.0
1612H27584	blaOXA-61	100.0	100.0
1612H27588	blaOXA-61	99.87	100.0
1612H27591	blaOXA-184	100.0	100.0
1612H27591	blaOXA-448	93.4	95.31
1612H27594	blaOXA-61	99.87	100.0
1612H27799	blaOXA-61	100.0	100.0
1612H28303	tet(O)	99.74	100.0
1612H28779	blaOXA-61	99.87	100.0
1612H28779	tet(O/W)	91.51	19.32
1612H28779	tet(O)	99.9	100.0
1612M35375	blaOXA-61	99.87	100.0
1612T34331	blaOXA-452	100.0	100.0
1612T34331	tet(O/W)	91.51	19.32
1612T34331	tet(O)	99.84	100.0
1612W46958	blaOXA-61	99.74	100.0
1612W46960	blaOXA-61	100.0	100.0
1701H29403	blaOXA-61	99.87	100.0
1701H29403	tet(O)	99.9	100.0
1701H29426	blaOXA-61	99.87	100.0
1701H29426	tet(O/W)	93.37	17.58
1701H29426	tet(O)	99.64	100.0
1701H30022	blaOXA-448	93.12	95.31
1701H30022	blaOXA-465	99.33	99.46
1701H31730	blaOXA-61	99.87	100.0
1701H31730	tet(O/W)	92.2	19.0
1701H31730	tet(O)	99.64	100.0
1701H31734	blaOXA-61	99.87	100.0
1701H31734	tet(O/W)	90.13	20.91
1701H31734	tet(O)	99.64	100.0
1701M37100	blaOXA-184	100.0	100.0
1701M37100	blaOXA-448	93.4	95.31
1701M37100	tet(O)	99.79	100.0
1701M39023	blaOXA-61	99.87	100.0
1701M39023	tet(O)	99.74	100.0
1701M39775	blaOXA-61	100.0	100.0
1701M39797	blaOXA-61	99.87	100.0
1701S43242	blaOXA-61	99.87	100.0
1701S43246	blaOXA-61	99.87	100.0
1701S43247	blaOXA-61	99.87	100.0
1701S43806	blaOXA-184	100.0	100.0
1701S43806	blaOXA-448	93.4	95.31
1701S43807	blaOXA-448	93.4	95.31
1701S43807	blaOXA-465	100.0	100.0
1701S43807	tet(O/32/O)	96.82	76.25
1701S43807	tet(W/32/O)	95.4	55.47
1701S43809	blaOXA-449	100.0	100.0
1701T37240	blaOXA-61	99.87	100.0
1701T37240	tet(O/32/O)	96.82	55.62
1701T37240	tet(W/32/O)	95.4	55.47
1701T38833	aph(2'')-If	100.0	100.0
1701T38833	aph(3')-III	100.0	100.0
1701T38833	blaOXA-61	99.87	100.0
1701T38833	tet(O/W)	91.76	19.27
1701T38833	tet(O)	99.58	100.0
1701T39089	blaOXA-61	99.87	100.0
1701T39089	tet(O)	99.32	100.0
1701T39093	blaOXA-61	99.87	100.0
1701T40348	blaOXA-61	99.87	100.0
1701T40348	tet(O/W)	91.64	19.0
1701T40348	tet(O)	99.9	100.0
1701W47798	blaOXA-61	99.74	100.0
1701W47798	tet(O/32/O)	96.82	55.62
1701W47798	tet(W/32/O)	95.4	55.47
1702F6765	blaOXA-184	100.0	100.0
1702F6767	blaOXA-61	99.87	100.0
1702F6767	tet(O/W)	90.13	20.91
1702F6767	tet(O)	99.64	100.0
1702F7756	ant(6)-Ia	100.0	100.0
1702F7756	tet(32)	92.34	21.77
1702F7756	tet(O/32/O)	96.54	55.62
1702F7756	tet(O/W)	90.13	20.91
1702F7756	tet(W/32/O)	95.12	55.47
1702H33339	blaOXA-61	99.87	100.0
1702H33342	blaOXA-61	99.87	100.0
1702H33927	blaOXA-61	99.87	100.0
1702H33931	blaOXA-61	99.74	100.0
1702H33933	blaOXA-61	100.0	100.0
1702H34647	blaOXA-61	99.74	100.0
1702H35662	blaOXA-61	99.87	100.0
1702H35662	tet(O/W)	98.87	14.08
1702H35662	tet(O)	99.64	100.0
1702M41743	blaOXA-61	99.74	100.0
1702M41743	tet(32)	92.58	22.45
1702M41743	tet(O/32/O)	96.82	55.62
1702M41743	tet(W/32/O)	95.4	55.47
1702M41750	blaOXA-61	99.87	100.0
1702M41750	tet(O)	99.74	100.0
1702S44569	blaOXA-61	99.87	100.0
1702S44570	blaOXA-61	99.87	100.0
1702S44570	tet(O)	99.74	100.0
1702S45379	blaOXA-461	100.0	100.0
1702S45379	tet(O)	99.32	100.0
1702T40345	blaOXA-61	99.87	100.0
1702T40345	tet(O)	99.64	100.0
1702T40397	blaOXA-61	100.0	100.0
1702T40399	blaOXA-61	99.87	100.0
1702T40399	tet(O)	99.64	100.0
1702T40529	blaOXA-61	99.87	100.0
1702T41561	blaOXA-61	99.87	100.0
1702T41561	tet(O)	99.53	100.0
1702T41992	blaOXA-61	99.87	100.0
1702T41992	tet(O)	99.64	100.0
1702W51418	blaOXA-61	99.74	100.0
1702W51507	blaOXA-61	99.87	100.0
1702W53932	blaOXA-61	99.74	100.0
1702W53943	blaOXA-184	100.0	100.0
1702W53943	tet(O/W)	93.07	17.58
1702W53943	tet(O)	99.32	100.0
1702W53948	blaOXA-452	99.74	100.0
1702W53948	tet(O/W)	92.73	18.21
1702W53948	tet(O)	99.64	100.0
1703F10211	blaOXA-446	92.19	17.07
1703F11817	tet(O/W)	98.87	14.08
1703F11817	tet(O)	99.48	100.0
1703H35619	blaOXA-461	99.74	100.0
1703H36936	ant(6)-Ia	100.0	54.35
1703H36936	aph(3')-III	100.0	100.0
1703H36936	blaOXA-461	100.0	100.0
1703H36936	cfr(C)	100.0	7.46
1703H36936	tet(O)	99.48	100.0
1703H38369	blaOXA-61	99.74	100.0
1703H38377	blaOXA-61	99.87	100.0
1703M43347	blaOXA-184	100.0	100.0
1703M43347	tet(O/W)	98.87	14.08
1703M43347	tet(O)	99.9	100.0
1703M43698	blaOXA-61	99.74	100.0
1703M43698	tet(O)	99.79	100.0
1703M43715	blaOXA-466	100.0	100.0
1703M43731	blaOXA-61	99.87	100.0
1703T44628	tet(O)	99.79	100.0
1703T45298	blaOXA-61	99.87	100.0
1703T45298	tet(O)	99.64	100.0
1703W54458	blaOXA-460	99.87	100.0
1703W54567	tet(O)	99.9	100.0
1703W56598	blaOXA-61	99.87	100.0
1703W56603	blaOXA-61	99.87	100.0
1704F13096	blaOXA-61	99.87	100.0
1704F13098	blaOXA-61	99.87	100.0
1704F13098	tet(O)	99.84	100.0
1704F13197	blaOXA-61	99.87	100.0
1704F13796	ant(6)-Ia	100.0	100.0
1704F13796	blaOXA-460	100.0	100.0
1704F13796	tet(O/32/O)	96.82	55.62
1704F13796	tet(W/32/O)	95.4	55.47
1704M45668	blaOXA-61	99.87	100.0
1704M46461	blaOXA-61	99.87	100.0
1704M46461	tet(O)	99.9	100.0
1704M46474	blaOXA-61	99.87	100.0
1704M46474	tet(O/32/O)	96.82	76.25
1704M46474	tet(O/W)	91.76	19.27
1704M46474	tet(W/32/O)	95.4	55.47
1704S46946	blaOXA-61	99.74	100.0
1704W57338	blaOXA-61	99.87	100.0
1705F16012	blaOXA-61	99.87	100.0
1705F16012	tet(O)	99.64	100.0
1705M50719	blaOXA-61	99.87	100.0
1706T56198	blaOXA-61	99.87	100.0
1706T56200	blaOXA-61	99.87	100.0
1706T56202	blaOXA-61	99.87	100.0
1706T56204	blaOXA-61	99.87	100.0
1706T56734	blaOXA-61	99.87	100.0
1706T56736	blaOXA-61	99.87	100.0
1706W65620	blaOXA-61	99.87	100.0
1706W65621	blaOXA-61	99.87	100.0
1706W65622	blaOXA-61	99.87	100.0
1706W65624	blaOXA-61	99.87	100.0
1706W65625	blaOXA-61	99.87	100.0
1706W65631	blaOXA-61	99.87	100.0
1706W65634	blaOXA-61	99.87	100.0
1706W65636	blaOXA-61	99.87	100.0
1706W65638	blaOXA-61	99.87	100.0
1707F20141	blaOXA-61	99.87	100.0
1708H49874_1	blaOXA-61	99.87	100.0
1710W77147	aadE.1_KF864551	100.0	100.0
1710W77147	ant_6__Ia.1_AF330699	100.0	54.35
1710W77147	aph_3___III.1_M26832	100.0	100.0
1710W77147	blaOXA-61	99.87	100.0
1710W77147	tet(O)	99.9	100.0
1711W79679	blaOXA-61	99.87	100.0
1711W79679	tet(O)	99.74	100.0
